# Supplementary material for: A common regulatory haplotype doubles lactoferrin concentration in milk
Source: Genet Sel Evol. 2024 Mar 28;56:22. doi: 10.1186/s12711-024-00890-x (PMC11234695; doi:10.1186/s12711-024-00890-x)
Supplement: Supplementary file 1 — Additional file 1: Table S1. ChIP-seq H3K27ac peak locations (MACS). Table S2. ChIP-seq H3K4Me1 peak locations (MACS). Table S3. ChIP-seq H3K4Me3 peak locations (MACS). Table S4. ATAC-seq peak locations (MACS). Table S5. Lf pQTL (LogPeak) variant effects. Table S6. Lf pQTL (LogMid) variant effects. Table S7. Lf pQTL (LogLate) variant effects. Table S8. Lf pQTL (Aggregate) variant effects. Table S9. LTF eQTL variant effects. Table S10. ChIP-seq H3K27ac hQTL variant effects. Table S11. ChIP-seq H3K4Me1 hQTL variants effects. Table S12. ChIP-seq H3K4Me3 hQTL variant effects. Table S13. ATAC-seq caQTL variant effects. Table S14. Correlations between the LTF eQTL and hQTL/caQTL. Table S15. Correlations between the LogPeak pQTL and hQTL/caQTL. Table S16. Core haplotype variants and association statistics. Table S17. Predicted TFBSs under ChIP-seq/ATAC-seq peaks with significant hQTL/caQTL. [file 12711_2024_890_MOESM1_ESM.xlsx]

## Sheet: Info
Table S1	ChIP-seq H3K27ac peak locations (MACS)
Table S2	ChIP-seq H3K4Me1 peak locations (MACS)
Table S3	ChIP-seq H3K4Me3 peak locations (MACS)
Table S4	ATAC-seq peak locations (MACS)
Table S5	Lf pQTL (LogPeak) variant effects
Table S6	Lf pQTL (LogMid) variant effects
Table S7	Lf pQTL (LogLate) variant effects
Table S8	Lf pQTL (Aggregate) variant effects
Table S9	LTF eQTL variant effects
Table S10	ChIP-seq H3K27ac hQTL variant effects
Table S11	ChIP-seq H3K4Me1 hQTL variants effects
Table S12	ChIP-seq H3K4Me3 hQTL variant effects
Table S13	ATAC-seq caQTL variant effects
Table S14	Correlations between the LTF eQTL and hQTL/caQTL
Table S15	Correlations between the LogPeak pQTL and hQTL/caQTL
Table S16	Core haplotype variants and association statistics
Table S17	Predicted TFBSs under ChIP-seq/ATAC-seq peaks with significant hQTL/caQTL

## Sheet: S1
Chr	Start	End	Name	Score	Signal Value	P-value	Q-value	Peak Offset
22	51946294	51946471	Ac-1	56	3.13415	6.79205	5.63218	87
22	51947763	51948109	Ac-2	130	4.70122	14.7369	13.0705	126
22	51949507	51949708	Ac-3	67	3.39533	7.96936	6.72335	70
22	51950928	51951132	Ac-4	78	3.65651	9.21059	7.87564	96
22	51957225	51957981	Ac-5	1115	16.8461	114.357	111.514	509
22	51958178	51958742	Ac-6	241	6.52948	26.148	24.1406	124
22	51959545	51959742	Ac-7	72	3.52592	8.58227	7.29202	117
22	51960177	51960453	Ac-8	137	4.83181	15.4842	13.7837	102
22	51966277	51966518	Ac-9	103	4.17887	11.8683	10.3574	115
22	52009223	52009381	Ac-10	56	3.13415	6.79205	5.63218	69
22	52023198	52023345	Ac-11	46	2.87297	5.68353	4.60504	99
22	52024971	52025156	Ac-12	67	3.39533	7.96936	6.72335	109
22	52028225	52028492	Ac-13	137	4.83181	15.4842	13.7837	142
22	52032022	52032208	Ac-14	72	3.52592	8.58227	7.29202	97
22	52035560	52035702	Ac-15	41	2.74238	5.15679	4.11682	55
22	52038202	52038440	Ac-16	72	3.52592	8.58227	7.29202	135
22	52043640	52043907	Ac-17	97	4.04828	11.1831	9.71508	67
22	52051778	52052033	Ac-18	152	5.09299	17.013	15.25	114
22	52053708	52053927	Ac-19	90	3.91769	10.5115	9.08724	118
22	52055187	52055498	Ac-20	175	5.48476	19.387	17.5436	168
22	52056716	52057379	Ac-21	191	5.74594	21.0208	19.1308	288
22	52057906	52058084	Ac-22	72	3.52592	8.58227	7.29202	73
22	52058362	52058567	Ac-23	84	3.7871	9.85383	8.47406	112
22	52060163	52060417	Ac-24	103	4.17887	11.8683	10.3574	116
22	52061739	52061972	Ac-25	61	3.26474	7.37243	6.17002	81
22	52064737	52065185	Ac-26	152	5.09299	17.013	15.25	311
22	52069482	52069679	Ac-27	84	3.7871	9.85383	8.47406	93
22	52070360	52070667	Ac-28	116	4.44004	13.2778	11.6854	149
22	52071987	52072315	Ac-29	56	3.13415	6.79205	5.63218	237
22	52075190	52075374	Ac-30	56	3.13415	6.79205	5.63218	95
22	52078450	52079001	Ac-31	123	4.57063	14.0013	12.371	401
22	52079243	52079409	Ac-32	72	3.52592	8.58227	7.29202	94
22	52080928	52081634	Ac-33	103	4.17887	11.8683	10.3574	223
22	52083873	52084093	Ac-34	78	3.65651	9.21059	7.87564	102
22	52085110	52085683	Ac-35	67	3.39533	7.96936	6.72335	112
22	52086537	52086768	Ac-36	72	3.52592	8.58227	7.29202	121
22	52087500	52087742	Ac-37	90	3.91769	10.5115	9.08724	137
22	52088494	52089510	Ac-38	191	5.74594	21.0208	19.1308	651
22	52089884	52091813	Ac-39	215	6.13771	23.5435	21.5914	1693
22	52093268	52093650	Ac-40	130	4.70122	14.7369	13.0705	229
22	52094253	52095248	Ac-41	72	3.52592	8.58227	7.29202	249
22	52095671	52096057	Ac-42	137	4.83181	15.4842	13.7837	238
22	52096589	52096884	Ac-43	97	4.04828	11.1831	9.71508	106
22	52097972	52098441	Ac-44	137	4.83181	15.4842	13.7837	198
22	52098717	52099475	Ac-45	175	5.48476	19.387	17.5436	181
22	52100324	52100469	Ac-46	36	2.61179	4.64942	3.6465	65
22	52100852	52101253	Ac-47	103	4.17887	11.8683	10.3574	198
22	52102919	52103077	Ac-48	72	3.52592	8.58227	7.29202	75
22	52104237	52104415	Ac-49	61	3.26474	7.37243	6.17002	143
22	52105159	52105364	Ac-50	61	3.26474	7.37243	6.17002	68
22	52105808	52106230	Ac-51	90	3.91769	10.5115	9.08724	318
22	52106566	52106734	Ac-52	41	2.74238	5.15679	4.11682	65
22	52107969	52108200	Ac-53	110	4.30946	12.5667	11.0143	101
22	52112862	52113091	Ac-54	110	4.30946	12.5667	11.0143	110
22	52113281	52114418	Ac-55	313	7.57419	33.4583	31.3253	194
22	52115078	52117045	Ac-56	145	4.9624	16.243	14.5103	1805
22	52117788	52118004	Ac-57	72	3.52592	8.58227	7.29202	80
22	52119064	52121697	Ac-58	130	4.70122	14.7369	13.0705	641
22	52122743	52122957	Ac-59	46	2.87297	5.68353	4.60504	88
22	52124847	52125139	Ac-60	116	4.44004	13.2778	11.6854	161
22	52130589	52130836	Ac-61	84	3.7871	9.85383	8.47406	131
22	52133230	52133484	Ac-62	110	4.30946	12.5667	11.0143	84
22	52134857	52135213	Ac-63	72	3.52592	8.58227	7.29202	240
22	52136723	52138123	Ac-64	2170	26.7709	220.532	217.086	553
22	52139937	52140219	Ac-65	72	3.52592	8.58227	7.29202	103
22	52140364	52140513	Ac-66	36	2.61179	4.64942	3.6465	47
22	52142625	52143707	Ac-67	215	6.13771	23.5435	21.5914	453
22	52143952	52144222	Ac-68	36	2.61179	4.64942	3.6465	85
22	52144509	52146270	Ac-69	175	5.48476	19.387	17.5436	181
22	52146568	52147229	Ac-70	103	4.17887	11.8683	10.3574	126
22	52147728	52148876	Ac-71	116	4.44004	13.2778	11.6854	429
22	52149208	52149359	Ac-72	36	2.61179	4.64942	3.6465	104
22	52149505	52150126	Ac-73	137	4.83181	15.4842	13.7837	432
22	52150915	52151080	Ac-74	78	3.65651	9.21059	7.87564	79
22	52153777	52153962	Ac-75	51	3.00356	6.22886	5.1105	95
22	52156330	52156602	Ac-76	51	3.00356	6.22886	5.1105	88
22	52157602	52158170	Ac-77	97	4.04828	11.1831	9.71508	130
22	52158508	52158740	Ac-78	46	2.87297	5.68353	4.60504	99
22	52161823	52162082	Ac-79	72	3.52592	8.58227	7.29202	126
22	52163083	52163368	Ac-80	78	3.65651	9.21059	7.87564	233
22	52163891	52164391	Ac-81	207	6.00712	22.6933	20.761	141
22	52164706	52164884	Ac-82	97	4.04828	11.1831	9.71508	69
22	52165258	52165686	Ac-83	167	5.35417	18.5852	16.7669	217
22	52169344	52169675	Ac-84	103	4.17887	11.8683	10.3574	167
22	52170972	52171299	Ac-85	110	4.30946	12.5667	11.0143	158
22	52172163	52172411	Ac-86	84	3.7871	9.85383	8.47406	127
22	52174429	52174617	Ac-87	103	4.17887	11.8683	10.3574	78
22	52176823	52176978	Ac-88	51	3.00356	6.22886	5.1105	92
22	52178052	52178315	Ac-89	72	3.52592	8.58227	7.29202	115
22	52181693	52181996	Ac-90	191	5.74594	21.0208	19.1308	162
22	52186543	52186695	Ac-91	46	2.87297	5.68353	4.60504	57
22	52188132	52188399	Ac-92	72	3.52592	8.58227	7.29202	107
22	52189749	52189940	Ac-93	56	3.13415	6.79205	5.63218	70
22	52190374	52190626	Ac-94	130	4.70122	14.7369	13.0705	105
22	52191460	52191691	Ac-95	97	4.04828	11.1831	9.71508	82
22	52196451	52196736	Ac-96	232	6.39889	25.2711	23.2814	137
22	52198917	52199100	Ac-97	90	3.91769	10.5115	9.08724	72
22	52200765	52200968	Ac-98	39	2.68081	4.9906	3.98696	167
22	52203273	52203570	Ac-99	152	5.09299	17.013	15.25	168
22	52204698	52204955	Ac-100	160	5.22358	17.7938	16.0023	112
22	52205182	52205555	Ac-101	191	5.74594	21.0208	19.1308	151
22	52205764	52206007	Ac-102	78	3.65651	9.21059	7.87564	81
22	52208920	52209333	Ac-103	128	4.53495	14.5285	12.8976	246
22	52210349	52210612	Ac-104	78	3.65651	9.21059	7.87564	120
22	52211086	52212012	Ac-105	380	8.48832	40.246	38.0193	176
22	52212357	52212625	Ac-106	130	4.70122	14.7369	13.0705	122
22	52213156	52213545	Ac-107	84	3.7871	9.85383	8.47406	101
22	52213804	52214181	Ac-108	183	5.61535	20.1989	18.3316	282
22	52217790	52218135	Ac-109	175	5.48476	19.387	17.5436	227
22	52218640	52218906	Ac-110	137	4.83181	15.4842	13.7837	128
22	52221447	52221628	Ac-111	67	3.39533	7.96936	6.72335	99
22	52221821	52223478	Ac-112	294	7.31301	31.5837	29.48	733
22	52224682	52225254	Ac-113	116	4.44004	13.2778	11.6854	379
22	52227718	52228269	Ac-114	380	8.48832	40.246	38.0193	204
22	52228807	52229344	Ac-115	175	5.48476	19.387	17.5436	350
22	52231415	52231567	Ac-116	67	3.39533	7.96936	6.72335	72
22	52233142	52233579	Ac-117	103	4.17887	11.8683	10.3574	273
22	52234304	52234488	Ac-118	41	2.74238	5.15679	4.11682	62
22	52236032	52237182	Ac-119	250	6.66007	27.0335	25.0088	1008
22	52238057	52238869	Ac-120	167	5.35417	18.5852	16.7669	122
22	52239523	52239804	Ac-121	145	4.9624	16.243	14.5103	144
22	52243707	52245953	Ac-122	175	5.48476	19.387	17.5436	1662
22	52246422	52249197	Ac-123	152	5.09299	17.013	15.25	2618
22	52249516	52252590	Ac-124	241	6.52948	26.148	24.1406	2138
22	52253201	52255825	Ac-125	183	5.61535	20.1989	18.3316	512
22	52256029	52265488	Ac-126	430	9.14127	45.2949	43.0073	7602
22	52265718	52267148	Ac-127	61	3.26474	7.37243	6.17002	505
22	52267712	52269930	Ac-128	152	5.09299	17.013	15.25	210
22	52270083	52271611	Ac-129	152	5.09299	17.013	15.25	699
22	52272050	52272439	Ac-130	215	6.13771	23.5435	21.5914	179
22	52273575	52273849	Ac-131	167	5.35417	18.5852	16.7669	129
22	52274509	52275138	Ac-132	224	6.2683	24.4029	22.4316	211
22	52275307	52275455	Ac-133	51	3.00356	6.22886	5.1105	87
22	52275961	52276653	Ac-134	167	5.35417	18.5852	16.7669	549
22	52277408	52279070	Ac-135	285	7.18243	30.6578	28.5692	576
22	52280315	52280834	Ac-136	183	5.61535	20.1989	18.3316	156
22	52280978	52281294	Ac-137	97	4.04828	11.1831	9.71508	134
22	52281983	52282303	Ac-138	152	5.09299	17.013	15.25	129
22	52283391	52285103	Ac-139	1089	16.5849	111.786	108.959	895
22	52286843	52287223	Ac-140	61	3.26474	7.37243	6.17002	252
22	52288122	52288561	Ac-141	72	3.52592	8.58227	7.29202	188
22	52289078	52290187	Ac-142	258	6.79066	27.9274	25.8861	681
22	52290390	52290755	Ac-143	110	4.30946	12.5667	11.0143	149
22	52290904	52291209	Ac-144	103	4.17887	11.8683	10.3574	187
22	52292324	52292540	Ac-145	41	2.74238	5.15679	4.11682	107
22	52294083	52294264	Ac-146	56	3.13415	6.79205	5.63218	70
22	52294713	52295188	Ac-147	97	4.04828	11.1831	9.71508	94
22	52295978	52296156	Ac-148	78	3.65651	9.21059	7.87564	125
22	52296558	52297244	Ac-149	215	6.13771	23.5435	21.5914	308
22	52297438	52298959	Ac-150	137	4.83181	15.4842	13.7837	657
22	52300330	52302475	Ac-151	152	5.09299	17.013	15.25	762
22	52303119	52303699	Ac-152	137	4.83181	15.4842	13.7837	313
22	52304803	52304948	Ac-153	56	3.13415	6.79205	5.63218	55
22	52305591	52305746	Ac-154	56	3.13415	6.79205	5.63218	94
22	52308913	52309185	Ac-155	183	5.61535	20.1989	18.3316	130
22	52309410	52309801	Ac-156	152	5.09299	17.013	15.25	239
22	52310931	52311389	Ac-157	116	4.44004	13.2778	11.6854	257
22	52311672	52312730	Ac-158	84	3.7871	9.85383	8.47406	946
22	52313004	52313423	Ac-159	56	3.13415	6.79205	5.63218	180
22	52313588	52313874	Ac-160	46	2.87297	5.68353	4.60504	221
22	52314078	52315638	Ac-161	152	5.09299	17.013	15.25	1072
22	52316556	52317551	Ac-162	167	5.35417	18.5852	16.7669	867
22	52320182	52320359	Ac-163	67	3.39533	7.96936	6.72335	88
22	52320928	52321391	Ac-164	103	4.17887	11.8683	10.3574	329
22	52322025	52323243	Ac-165	90	3.91769	10.5115	9.08724	736
22	52323632	52323899	Ac-166	110	4.30946	12.5667	11.0143	109
22	52324263	52325189	Ac-167	137	4.83181	15.4842	13.7837	643
22	52325669	52326084	Ac-168	145	4.9624	16.243	14.5103	205
22	52326446	52326761	Ac-169	46	2.87297	5.68353	4.60504	215
22	52327156	52327975	Ac-170	152	5.09299	17.013	15.25	242
22	52328520	52329025	Ac-171	61	3.26474	7.37243	6.17002	164
22	52330610	52330848	Ac-172	51	3.00356	6.22886	5.1105	179
22	52331780	52332431	Ac-173	175	5.48476	19.387	17.5436	482
22	52332642	52333201	Ac-174	152	5.09299	17.013	15.25	357
22	52333950	52334584	Ac-175	103	4.17887	11.8683	10.3574	242
22	52336294	52336514	Ac-176	97	4.04828	11.1831	9.71508	113
22	52337112	52337306	Ac-177	67	3.39533	7.96936	6.72335	97
22	52343248	52343425	Ac-178	72	3.52592	8.58227	7.29202	64
22	52344204	52344909	Ac-179	160	5.22358	17.7938	16.0023	418
22	52347265	52347459	Ac-180	78	3.65651	9.21059	7.87564	72
22	52349082	52350225	Ac-181	110	4.30946	12.5667	11.0143	96
22	52351493	52351832	Ac-182	31	2.4812	4.16227	3.19508	136
22	52352362	52352542	Ac-183	67	3.39533	7.96936	6.72335	105
22	52352785	52353305	Ac-184	78	3.65651	9.21059	7.87564	395
22	52353958	52354168	Ac-185	61	3.26474	7.37243	6.17002	87
22	52357261	52357521	Ac-186	72	3.52592	8.58227	7.29202	117
22	52358512	52358699	Ac-187	41	2.74238	5.15679	4.11682	93
22	52360826	52362866	Ac-188	1527	20.8943	155.816	152.714	887
22	52363653	52363994	Ac-189	215	6.13771	23.5435	21.5914	141
22	52366692	52367107	Ac-190	110	4.30946	12.5667	11.0143	148
22	52368162	52369753	Ac-191	130	4.70122	14.7369	13.0705	1220
22	52370233	52370381	Ac-192	46	2.87297	5.68353	4.60504	74
22	52374329	52374482	Ac-193	67	3.39533	7.96936	6.72335	64
22	52376287	52377169	Ac-194	152	5.09299	17.013	15.25	503
22	52377587	52378977	Ac-195	130	4.70122	14.7369	13.0705	224
22	52379182	52379508	Ac-196	84	3.7871	9.85383	8.47406	189
22	52382311	52382576	Ac-197	78	3.65651	9.21059	7.87564	166
22	52384127	52384850	Ac-198	130	4.70122	14.7369	13.0705	125
22	52385081	52386903	Ac-199	130	4.70122	14.7369	13.0705	165
22	52387267	52388160	Ac-200	191	5.74594	21.0208	19.1308	146
22	52388477	52389322	Ac-201	116	4.44004	13.2778	11.6854	437
22	52389499	52390703	Ac-202	160	5.22358	17.7938	16.0023	863
22	52391592	52392127	Ac-203	123	4.57063	14.0013	12.371	379
22	52392974	52393315	Ac-204	90	3.91769	10.5115	9.08724	171
22	52393708	52395796	Ac-205	152	5.09299	17.013	15.25	929
22	52396055	52396360	Ac-206	145	4.9624	16.243	14.5103	160
22	52398508	52399152	Ac-207	160	5.22358	17.7938	16.0023	115
22	52400028	52400322	Ac-208	130	4.70122	14.7369	13.0705	149
22	52400636	52401034	Ac-209	130	4.70122	14.7369	13.0705	311
22	52402847	52403023	Ac-210	36	2.61179	4.64942	3.6465	144
22	52406161	52406409	Ac-211	137	4.83181	15.4842	13.7837	82
22	52409512	52410029	Ac-212	90	3.91769	10.5115	9.08724	108
22	52419038	52419235	Ac-213	67	3.39533	7.96936	6.72335	96
22	52422007	52422174	Ac-214	36	2.61179	4.64942	3.6465	69
22	52423411	52423583	Ac-215	61	3.26474	7.37243	6.17002	53
22	52425109	52425498	Ac-216	116	4.44004	13.2778	11.6854	157
22	52425801	52427619	Ac-217	1764	23.1144	179.692	176.457	277
22	52433316	52433514	Ac-218	51	3.00356	6.22886	5.1105	116
22	52437432	52437609	Ac-219	97	4.04828	11.1831	9.71508	77
22	52438541	52438715	Ac-220	46	2.87297	5.68353	4.60504	93
22	52441679	52441919	Ac-221	84	3.7871	9.85383	8.47406	136
22	52442806	52442984	Ac-222	67	3.39533	7.96936	6.72335	119
22	52452266	52452486	Ac-223	90	3.91769	10.5115	9.08724	96
22	52455574	52455742	Ac-224	61	3.26474	7.37243	6.17002	86
22	52456026	52456181	Ac-225	67	3.39533	7.96936	6.72335	83
22	52458518	52458794	Ac-226	56	3.13415	6.79205	5.63218	199
22	52470951	52471161	Ac-227	90	3.91769	10.5115	9.08724	125
22	52474092	52474267	Ac-228	41	2.74238	5.15679	4.11682	105
22	52475332	52475586	Ac-229	72	3.52592	8.58227	7.29202	116
22	52481874	52482018	Ac-230	72	3.52592	8.58227	7.29202	84
22	52483468	52483630	Ac-231	61	3.26474	7.37243	6.17002	56
22	52495703	52496098	Ac-232	103	4.17887	11.8683	10.3574	172
22	52502930	52503155	Ac-233	91	3.77169	10.5871	9.16277	124
22	52503524	52503799	Ac-234	145	4.9624	16.243	14.5103	123
22	52505795	52506385	Ac-235	97	4.04828	11.1831	9.71508	162
22	52507283	52507489	Ac-236	72	3.52592	8.58227	7.29202	95
22	52508063	52508701	Ac-237	183	5.61535	20.1989	18.3316	215
22	52508978	52509410	Ac-238	116	4.44004	13.2778	11.6854	135
22	52509833	52510367	Ac-239	175	5.48476	19.387	17.5436	376
22	52511157	52516902	Ac-240	1637	21.939	166.959	163.794	4808
22	52517238	52519362	Ac-241	175	5.48476	19.387	17.5436	376
22	52519752	52523550	Ac-242	152	5.09299	17.013	15.25	1434
22	52523719	52540974	Ac-243	794	13.4507	82.0568	79.4387	14146
22	52541891	52549649	Ac-244	7113	64.6418	715.944	711.341	6936
22	52550157	52550456	Ac-245	224	6.2683	24.4029	22.4316	129
22	52552626	52552783	Ac-246	56	3.13415	6.79205	5.63218	77
22	52554552	52557983	Ac-247	545	10.5777	56.9292	54.5207	198
22	52558239	52558514	Ac-248	137	4.83181	15.4842	13.7837	146
22	52560821	52567710	Ac-249	545	10.5777	56.9292	54.5207	4341
22	52567927	52569677	Ac-250	167	5.35417	18.5852	16.7669	244
22	52570101	52571788	Ac-251	332	7.83537	35.3625	33.2014	843
22	52572243	52575827	Ac-252	513	10.186	53.6885	51.3116	3095
22	52576002	52576672	Ac-253	224	6.2683	24.4029	22.4316	200
22	52576908	52579870	Ac-254	1778	23.2449	181.119	177.877	1823
22	52580073	52584486	Ac-255	332	7.83537	35.3625	33.2014	2565
22	52584708	52586171	Ac-256	130	4.70122	14.7369	13.0705	812
22	52588231	52588413	Ac-257	67	3.39533	7.96936	6.72335	88
22	52589802	52592487	Ac-258	145	4.9624	16.243	14.5103	2162
22	52592940	52598917	Ac-259	175	5.48476	19.387	17.5436	219
22	52599342	52601421	Ac-260	183	5.61535	20.1989	18.3316	772
22	52601705	52603170	Ac-261	152	5.09299	17.013	15.25	1299
22	52603357	52604638	Ac-262	97	4.04828	11.1831	9.71508	432
22	52604955	52610165	Ac-263	502	10.0554	52.6192	50.2531	4431
22	52610336	52614106	Ac-264	303	7.4436	32.5172	30.3987	1818
22	52614279	52614532	Ac-265	90	3.91769	10.5115	9.08724	136
22	52615700	52616612	Ac-266	137	4.83181	15.4842	13.7837	673
22	52616931	52617219	Ac-267	110	4.30946	12.5667	11.0143	174
22	52617381	52618195	Ac-268	160	5.22358	17.7938	16.0023	209
22	52618414	52618708	Ac-269	258	6.79066	27.9274	25.8861	152
22	52619132	52620990	Ac-270	294	7.31301	31.5837	29.48	407
22	52621292	52621521	Ac-271	72	3.52592	8.58227	7.29202	118
22	52622092	52623615	Ac-272	97	4.04828	11.1831	9.71508	566
22	52624088	52626304	Ac-273	191	5.74594	21.0208	19.1308	279
22	52626479	52628535	Ac-274	294	7.31301	31.5837	29.48	1156
22	52628989	52629847	Ac-275	123	4.57063	14.0013	12.371	185
22	52630045	52630653	Ac-276	160	5.22358	17.7938	16.0023	341
22	52630813	52635139	Ac-277	430	9.14127	45.2949	43.0073	3038
22	52635338	52644192	Ac-278	191	5.74594	21.0208	19.1308	1489
22	52644343	52645675	Ac-279	167	5.35417	18.5852	16.7669	445
22	52646738	52650162	Ac-280	399	8.7495	42.2464	39.9948	1929
22	52650777	52653345	Ac-281	276	7.05184	29.7397	27.6665	522
22	52653887	52655280	Ac-282	399	8.7495	42.2464	39.9948	513
22	52655473	52656837	Ac-283	1231	18.0214	126.092	123.173	200
22	52657162	52657470	Ac-284	160	5.22358	17.7938	16.0023	141
22	52660324	52660493	Ac-285	56	3.13415	6.79205	5.63218	71
22	52660637	52660813	Ac-286	67	3.39533	7.96936	6.72335	114
22	52661250	52661627	Ac-287	215	6.13771	23.5435	21.5914	120
22	52663285	52664029	Ac-288	303	7.4436	32.5172	30.3987	242
22	52664218	52664428	Ac-289	56	3.13415	6.79205	5.63218	89
22	52670722	52671082	Ac-290	61	3.26474	7.37243	6.17002	91
22	52671297	52672098	Ac-291	123	4.57063	14.0013	12.371	370
22	52672644	52672928	Ac-292	72	3.52592	8.58227	7.29202	150
22	52674098	52674658	Ac-293	130	4.70122	14.7369	13.0705	207
22	52675482	52675872	Ac-294	72	3.52592	8.58227	7.29202	79
22	52676584	52676898	Ac-295	90	3.91769	10.5115	9.08724	162
22	52682008	52682165	Ac-296	36	2.61179	4.64942	3.6465	48
22	52687039	52687509	Ac-297	78	3.65651	9.21059	7.87564	283
22	52688508	52688679	Ac-298	72	3.52592	8.58227	7.29202	53
22	52692952	52693582	Ac-299	72	3.52592	8.58227	7.29202	84
22	52694379	52695585	Ac-300	123	4.57063	14.0013	12.371	177
22	52696432	52696606	Ac-301	41	2.74238	5.15679	4.11682	97
22	52697804	52697968	Ac-302	46	2.87297	5.68353	4.60504	46
22	52698398	52698621	Ac-303	46	2.87297	5.68353	4.60504	34
22	52699232	52700285	Ac-304	61	3.26474	7.37243	6.17002	79
22	52702519	52702705	Ac-305	110	4.30946	12.5667	11.0143	82
22	52704194	52705908	Ac-306	116	4.44004	13.2778	11.6854	656
22	52706474	52707476	Ac-307	97	4.04828	11.1831	9.71508	892
22	52708148	52708457	Ac-308	31	2.4812	4.16227	3.19508	284
22	52709498	52709677	Ac-309	61	3.26474	7.37243	6.17002	80
22	52709889	52710074	Ac-310	41	2.74238	5.15679	4.11682	77
22	52710599	52710795	Ac-311	56	3.13415	6.79205	5.63218	120
22	52711863	52712015	Ac-312	67	3.39533	7.96936	6.72335	92
22	52712516	52712674	Ac-313	84	3.7871	9.85383	8.47406	77
22	52715159	52716245	Ac-314	137	4.83181	15.4842	13.7837	125
22	52716784	52717326	Ac-315	116	4.44004	13.2778	11.6854	115
22	52718448	52719021	Ac-316	67	3.39533	7.96936	6.72335	157
22	52719255	52719403	Ac-317	46	2.81902	5.70921	4.63055	46
22	52719689	52719963	Ac-318	84	3.7871	9.85383	8.47406	126
22	52720163	52720318	Ac-319	36	2.61179	4.64942	3.6465	107
22	52721402	52722149	Ac-320	110	4.30946	12.5667	11.0143	351
22	52722913	52723389	Ac-321	90	3.91769	10.5115	9.08724	277
22	52724243	52725286	Ac-322	152	5.09299	17.013	15.25	851
22	52725802	52726247	Ac-323	90	3.91769	10.5115	9.08724	143
22	52731294	52732327	Ac-324	207	6.00712	22.6933	20.761	679
22	52737234	52737538	Ac-325	84	3.7871	9.85383	8.47406	162
22	52737857	52738385	Ac-326	61	3.26474	7.37243	6.17002	443
22	52738623	52738907	Ac-327	67	3.39533	7.96936	6.72335	153
22	52739259	52739438	Ac-328	56	3.13415	6.79205	5.63218	49
22	52739915	52740064	Ac-329	46	2.87297	5.68353	4.60504	76
22	52740645	52740880	Ac-330	103	4.17887	11.8683	10.3574	114
22	52749203	52750148	Ac-331	215	6.13771	23.5435	21.5914	529
22	52750409	52750593	Ac-332	61	3.26474	7.37243	6.17002	102
22	52752104	52752899	Ac-333	123	4.57063	14.0013	12.371	377
22	52753582	52753740	Ac-334	61	3.26474	7.37243	6.17002	115
22	52760720	52761076	Ac-335	71	3.44675	8.3494	7.10284	239
22	52764109	52764906	Ac-336	175	5.48476	19.387	17.5436	238
22	52765696	52765902	Ac-337	90	3.91769	10.5115	9.08724	102
22	52767985	52768143	Ac-338	56	3.13415	6.79205	5.63218	98
22	52770929	52771075	Ac-339	36	2.61179	4.64942	3.6465	59
22	52771403	52772084	Ac-340	152	5.09299	17.013	15.25	142
22	52772259	52772870	Ac-341	116	4.44004	13.2778	11.6854	470
22	52773200	52773628	Ac-342	137	4.83181	15.4842	13.7837	114
22	52773840	52774409	Ac-343	145	4.9624	16.243	14.5103	409
22	52775067	52775690	Ac-344	97	4.04828	11.1831	9.71508	417
22	52775856	52776077	Ac-345	78	3.65651	9.21059	7.87564	123
22	52776301	52777575	Ac-346	97	4.04828	11.1831	9.71508	525
22	52777841	52778258	Ac-347	78	3.65651	9.21059	7.87564	80
22	52778575	52781340	Ac-348	224	6.2683	24.4029	22.4316	1370
22	52781671	52781947	Ac-349	116	4.44004	13.2778	11.6854	132
22	52782249	52782779	Ac-350	145	4.9624	16.243	14.5103	192
22	52782981	52783378	Ac-351	78	3.65651	9.21059	7.87564	276
22	52783725	52784630	Ac-352	152	5.09299	17.013	15.25	401
22	52784844	52785641	Ac-353	191	5.74594	21.0208	19.1308	457
22	52786126	52786559	Ac-354	250	6.66007	27.0335	25.0088	188
22	52786761	52790302	Ac-355	215	6.13771	23.5435	21.5914	2297
22	52791778	52797546	Ac-356	1568	21.2861	159.975	156.849	2487
22	52797837	52803705	Ac-357	360	8.22714	38.272	36.0709	5476
22	52804042	52806955	Ac-358	224	6.2683	24.4029	22.4316	1123
22	52807182	52808668	Ac-359	224	6.2683	24.4029	22.4316	289
22	52809260	52812254	Ac-360	566	10.8389	59.1164	56.6873	2697
22	52812539	52812693	Ac-361	46	2.87297	5.68353	4.60504	56
22	52812901	52817123	Ac-362	380	8.48832	40.246	38.0193	1269
22	52817275	52818353	Ac-363	130	4.70122	14.7369	13.0705	579
22	52818511	52818699	Ac-364	97	4.04828	11.1831	9.71508	103
22	52818911	52819184	Ac-365	56	3.13415	6.79205	5.63218	168
22	52819530	52820326	Ac-366	250	6.66007	27.0335	25.0088	256
22	52822083	52822338	Ac-367	110	4.30946	12.5667	11.0143	125
22	52824273	52824508	Ac-368	31	2.4812	4.16227	3.19508	22
22	52829562	52829902	Ac-369	46	2.87297	5.68353	4.60504	263
22	52833935	52834172	Ac-370	116	4.44004	13.2778	11.6854	120
22	52837252	52837455	Ac-371	72	3.52592	8.58227	7.29202	127
22	52839031	52839413	Ac-372	123	4.57063	14.0013	12.371	203
22	52840346	52840576	Ac-373	116	4.44004	13.2778	11.6854	113
22	52846142	52846309	Ac-374	72	3.52592	8.58227	7.29202	63
22	52849574	52849743	Ac-375	31	2.4812	4.16227	3.19508	68
22	52850758	52850923	Ac-376	51	3.00356	6.22886	5.1105	52
22	52858138	52858427	Ac-377	145	4.9624	16.243	14.5103	135
22	52858746	52859140	Ac-378	160	5.22358	17.7938	16.0023	192
22	52859285	52859433	Ac-379	56	3.13415	6.79205	5.63218	90
22	52861021	52861295	Ac-380	72	3.52592	8.58227	7.29202	111
22	52861612	52861950	Ac-381	160	5.22358	17.7938	16.0023	164
22	52864786	52864985	Ac-382	96	3.92212	11.069	9.64396	101
22	52866959	52867110	Ac-383	67	3.39533	7.96936	6.72335	78
22	52872032	52872281	Ac-384	123	4.57063	14.0013	12.371	119
22	52872434	52872701	Ac-385	97	4.04828	11.1831	9.71508	176
22	52873024	52873183	Ac-386	51	3.00356	6.22886	5.1105	66
22	52876629	52877091	Ac-387	137	4.83181	15.4842	13.7837	334
22	52878337	52878718	Ac-388	123	4.57063	14.0013	12.371	231
22	52883553	52884329	Ac-389	175	5.48476	19.387	17.5436	607
22	52884721	52884895	Ac-390	72	3.52592	8.58227	7.29202	60
22	52885211	52885635	Ac-391	97	4.04828	11.1831	9.71508	104
22	52886258	52886776	Ac-392	78	3.65651	9.21059	7.87564	208
22	52887665	52888267	Ac-393	116	4.44004	13.2778	11.6854	130
22	52889302	52889851	Ac-394	152	5.09299	17.013	15.25	163
22	52891611	52892341	Ac-395	160	5.22358	17.7938	16.0023	586
22	52894337	52894608	Ac-396	97	4.04828	11.1831	9.71508	142
22	52896779	52896959	Ac-397	46	2.87297	5.68353	4.60504	51
22	52897612	52897949	Ac-398	90	3.91769	10.5115	9.08724	219
22	52898929	52900199	Ac-399	1001	15.6707	102.894	100.127	309
22	52900474	52900964	Ac-400	116	4.44004	13.2778	11.6854	390
22	52901329	52901543	Ac-401	90	3.91769	10.5115	9.08724	128
22	52902208	52902369	Ac-402	56	3.13415	6.79205	5.63218	80
22	52904275	52904458	Ac-403	84	3.7871	9.85383	8.47406	81
22	52904647	52905469	Ac-404	285	7.18243	30.6578	28.5692	535
22	52906087	52906354	Ac-405	175	5.48476	19.387	17.5436	147
22	52911691	52912106	Ac-406	191	5.74594	21.0208	19.1308	236
22	52915414	52915667	Ac-407	130	4.70122	14.7369	13.0705	127
22	52921299	52921695	Ac-408	199	5.87653	21.8523	19.9407	210
22	52922045	52922240	Ac-409	72	3.52592	8.58227	7.29202	107
22	52923852	52924197	Ac-410	78	3.65651	9.21059	7.87564	112
22	52925584	52925956	Ac-411	241	6.52948	26.148	24.1406	187
22	52926833	52927025	Ac-412	116	4.44004	13.2778	11.6854	88
22	52928041	52928412	Ac-413	90	3.91769	10.5115	9.08724	224
22	52929216	52930880	Ac-414	806	13.5813	83.2508	80.6237	1456
22	52931583	52932226	Ac-415	232	6.39889	25.2711	23.2814	197
22	52932408	52932791	Ac-416	360	8.22714	38.272	36.0709	204
22	52933676	52935348	Ac-417	2097	26.1179	213.11	209.701	1028
22	52935668	52936535	Ac-418	2764	31.8638	280.138	276.422	374
22	52937124	52939290	Ac-419	2111	26.2485	214.59	211.174	824
22	52940059	52941464	Ac-420	633	11.6225	65.8005	63.3124	550
22	52942154	52942548	Ac-421	313	7.57419	33.4583	31.3253	183
22	52944817	52948471	Ac-422	1064	16.3237	109.228	106.418	2319
22	52948698	52949417	Ac-423	103	4.17887	11.8683	10.3574	311
22	52951076	52951459	Ac-424	110	4.30946	12.5667	11.0143	72
22	52951711	52956226	Ac-425	1665	22.2002	169.771	166.59	1750
22	52956633	52957495	Ac-426	152	5.09299	17.013	15.25	639
22	52957671	52957947	Ac-427	46	2.87297	5.68353	4.60504	62
22	52958095	52958320	Ac-428	123	4.57063	14.0013	12.371	124
22	52960039	52962672	Ac-429	183	5.61535	20.1989	18.3316	2464
22	52964431	52964669	Ac-430	72	3.52592	8.58227	7.29202	102
22	52967870	52968288	Ac-431	207	6.00712	22.6933	20.761	172
22	52968629	52969775	Ac-432	167	5.35417	18.5852	16.7669	171
22	52970145	52970489	Ac-433	46	2.87297	5.68353	4.60504	83
22	52970999	52971565	Ac-434	130	4.70122	14.7369	13.0705	176
22	52972788	52973027	Ac-435	78	3.65651	9.21059	7.87564	104
22	52973940	52975655	Ac-436	313	7.57419	33.4583	31.3253	1133
22	52976411	52977556	Ac-437	123	4.57063	14.0013	12.371	680
22	52978283	52978687	Ac-438	440	9.27186	46.3235	44.0242	170
22	52980093	52980372	Ac-439	116	4.44004	13.2778	11.6854	112
22	52981390	52981682	Ac-440	61	3.26474	7.37243	6.17002	194
22	52982177	52982411	Ac-441	160	5.22358	17.7938	16.0023	100
22	52983179	52983812	Ac-442	215	6.13771	23.5435	21.5914	483
22	52984079	52984603	Ac-443	250	6.66007	27.0335	25.0088	382
22	52985452	52986580	Ac-444	123	4.57063	14.0013	12.371	118
22	52987253	52987457	Ac-445	56	3.13415	6.79205	5.63218	117
22	52992069	52992444	Ac-446	183	5.61535	20.1989	18.3316	228
22	52993365	52993678	Ac-447	110	4.30946	12.5667	11.0143	174
22	52994349	52995209	Ac-448	409	8.88009	43.2563	40.9925	641
22	52998375	52998601	Ac-449	56	3.13415	6.79205	5.63218	145
22	52999081	52999437	Ac-450	46	2.87297	5.68353	4.60504	275
22	52999933	53000781	Ac-451	390	8.61891	41.243	39.0037	507
22	53001482	53001782	Ac-452	207	6.00712	22.6933	20.761	151
22	53004472	53004885	Ac-453	207	6.00712	22.6933	20.761	154
22	53005777	53006037	Ac-454	97	4.04828	11.1831	9.71508	145
22	53007840	53008140	Ac-455	183	5.61535	20.1989	18.3316	128
22	53008335	53008918	Ac-456	78	3.65651	9.21059	7.87564	378
22	53010156	53010412	Ac-457	160	5.22358	17.7938	16.0023	80
22	53014369	53016342	Ac-458	566	10.8389	59.1164	56.6873	1702
22	53016651	53017899	Ac-459	430	9.14127	45.2949	43.0073	874
22	53018148	53018317	Ac-460	78	3.65651	9.21059	7.87564	95
22	53018610	53019054	Ac-461	137	4.83181	15.4842	13.7837	224
22	53022070	53022500	Ac-462	90	3.91769	10.5115	9.08724	268
22	53023035	53023245	Ac-463	67	3.39533	7.96936	6.72335	138
22	53025168	53025600	Ac-464	116	4.44004	13.2778	11.6854	285
22	53026588	53027132	Ac-465	56	3.13415	6.79205	5.63218	319
22	53028437	53029053	Ac-466	123	4.57063	14.0013	12.371	448
22	53029688	53029864	Ac-467	56	3.13415	6.79205	5.63218	68
22	53033109	53033251	Ac-468	46	2.87297	5.68353	4.60504	87
22	53033679	53033873	Ac-469	67	3.39533	7.96936	6.72335	100
22	53034168	53034528	Ac-470	224	6.2683	24.4029	22.4316	156
22	53035489	53035786	Ac-471	152	5.09299	17.013	15.25	130
22	53039585	53039932	Ac-472	123	4.57063	14.0013	12.371	110
22	53040687	53041058	Ac-473	175	5.48476	19.387	17.5436	121
22	53045650	53045898	Ac-474	51	3.00356	6.22886	5.1105	127
22	53046869	53047133	Ac-475	137	4.83181	15.4842	13.7837	124
22	53050034	53050224	Ac-476	72	3.52592	8.58227	7.29202	91
22	53056054	53056270	Ac-477	103	4.17887	11.8683	10.3574	100
22	53057288	53057657	Ac-478	267	6.92125	28.8295	26.772	229
22	53063115	53063368	Ac-479	84	3.7871	9.85383	8.47406	165
22	53064753	53064964	Ac-480	90	3.91769	10.5115	9.08724	88
22	53067749	53067974	Ac-481	72	3.52592	8.58227	7.29202	97
22	53074807	53075003	Ac-482	56	3.13415	6.79205	5.63218	116
22	53083452	53083614	Ac-483	36	2.61179	4.64942	3.6465	40
22	53092192	53092387	Ac-484	97	4.04828	11.1831	9.71508	123
22	53094800	53095033	Ac-485	78	3.65651	9.21059	7.87564	115
22	53098219	53098608	Ac-486	110	4.30946	12.5667	11.0143	162
22	53099675	53099848	Ac-487	51	3.00356	6.22886	5.1105	53
22	53100595	53101500	Ac-488	46	2.87297	5.68353	4.60504	380
22	53102380	53103031	Ac-489	167	5.35417	18.5852	16.7669	518
22	53103456	53103722	Ac-490	72	3.52592	8.58227	7.29202	126
22	53117989	53118321	Ac-491	84	3.7871	9.85383	8.47406	203
22	53127830	53128210	Ac-492	67	3.39533	7.96936	6.72335	264
22	53128434	53128609	Ac-493	97	4.04828	11.1831	9.71508	79
22	53129396	53129544	Ac-494	46	2.87297	5.68353	4.60504	81
22	53131059	53131389	Ac-495	67	3.39533	7.96936	6.72335	259
22	53133768	53133935	Ac-496	67	3.39533	7.96936	6.72335	90
22	53134229	53134551	Ac-497	145	4.9624	16.243	14.5103	184
22	53135705	53136195	Ac-498	123	4.57063	14.0013	12.371	355
22	53138636	53139028	Ac-499	84	3.7871	9.85383	8.47406	108
22	53140274	53140503	Ac-500	90	3.91769	10.5115	9.08724	115
22	53147173	53147330	Ac-501	51	3.00356	6.22886	5.1105	86
22	53150453	53150819	Ac-502	250	6.66007	27.0335	25.0088	187
22	53152164	53152312	Ac-503	51	3.00356	6.22886	5.1105	61
22	53152830	53153133	Ac-504	167	5.35417	18.5852	16.7669	131
22	53154365	53154752	Ac-505	97	4.04828	11.1831	9.71508	133
22	53157894	53158136	Ac-506	103	4.17887	11.8683	10.3574	160
22	53159797	53160550	Ac-507	145	4.9624	16.243	14.5103	336
22	53170891	53171040	Ac-508	46	2.87297	5.68353	4.60504	94
22	53175538	53176084	Ac-509	123	4.57063	14.0013	12.371	439
22	53177711	53177863	Ac-510	35	2.37359	4.52789	3.5599	45
22	53180882	53181911	Ac-511	303	7.4436	32.5172	30.3987	442
22	53182074	53182370	Ac-512	90	3.91769	10.5115	9.08724	151
22	53183910	53184569	Ac-513	167	5.35417	18.5852	16.7669	488
22	53185189	53185423	Ac-514	123	4.57063	14.0013	12.371	143
22	53185681	53186165	Ac-515	51	3.00356	6.22886	5.1105	366
22	53187419	53188208	Ac-516	145	4.9624	16.243	14.5103	104
22	53199399	53199554	Ac-517	51	3.00356	6.22886	5.1105	81
22	53200664	53201535	Ac-518	137	4.83181	15.4842	13.7837	174
22	53202252	53202534	Ac-519	152	5.09299	17.013	15.25	153
22	53203006	53203820	Ac-520	130	4.70122	14.7369	13.0705	372
22	53205523	53205670	Ac-521	46	2.87297	5.68353	4.60504	71
22	53207986	53208201	Ac-522	67	3.39533	7.96936	6.72335	93
22	53211524	53211779	Ac-523	123	4.57063	14.0013	12.371	123
22	53214092	53214408	Ac-524	72	3.52592	8.58227	7.29202	96
22	53220028	53220509	Ac-525	103	4.17887	11.8683	10.3574	298
22	53220970	53221190	Ac-526	78	3.65651	9.21059	7.87564	84
22	53221704	53221889	Ac-527	41	2.74238	5.15679	4.11682	101
22	53222421	53222585	Ac-528	78	3.65651	9.21059	7.87564	93
22	53222840	53223339	Ac-529	123	4.57063	14.0013	12.371	124
22	53224025	53224925	Ac-530	175	5.48476	19.387	17.5436	368
22	53225937	53227165	Ac-531	167	5.35417	18.5852	16.7669	620
22	53227810	53229458	Ac-532	183	5.61535	20.1989	18.3316	724
22	53229671	53230032	Ac-533	84	3.7871	9.85383	8.47406	177
22	53230581	53230841	Ac-534	152	5.09299	17.013	15.25	138
22	53231246	53231636	Ac-535	258	6.79066	27.9274	25.8861	200
22	53234180	53234602	Ac-536	160	5.22358	17.7938	16.0023	158
22	53235110	53235458	Ac-537	110	4.30946	12.5667	11.0143	123
22	53238395	53238576	Ac-538	61	3.26474	7.37243	6.17002	121
22	53243677	53244087	Ac-539	183	5.61535	20.1989	18.3316	234
22	53244394	53244876	Ac-540	78	3.65651	9.21059	7.87564	115
22	53245046	53245297	Ac-541	41	2.74238	5.15679	4.11682	64
22	53245496	53246185	Ac-542	78	3.65651	9.21059	7.87564	428
22	53246562	53246798	Ac-543	72	3.52592	8.58227	7.29202	124
22	53247137	53247582	Ac-544	56	3.13415	6.79205	5.63218	153
22	53247880	53248077	Ac-545	61	3.26474	7.37243	6.17002	136
22	53248362	53248848	Ac-546	137	4.83181	15.4842	13.7837	346
22	53249208	53249414	Ac-547	46	2.87297	5.68353	4.60504	80
22	53250691	53251200	Ac-548	215	6.13771	23.5435	21.5914	303
22	53251426	53251798	Ac-549	160	5.22358	17.7938	16.0023	178
22	53252559	53252870	Ac-550	160	5.22358	17.7938	16.0023	114
22	53255089	53255722	Ac-551	123	4.57063	14.0013	12.371	476
22	53257388	53257617	Ac-552	149	4.97864	16.6454	14.9123	129
22	53258939	53259096	Ac-553	56	3.13415	6.79205	5.63218	97
22	53260561	53260710	Ac-554	51	3.00356	6.22886	5.1105	51
22	53262014	53262308	Ac-555	167	5.35417	18.5852	16.7669	129
22	53263304	53263846	Ac-556	152	5.09299	17.013	15.25	243
22	53264242	53264427	Ac-557	23	2.22002	3.25234	2.35287	169
22	53265168	53265752	Ac-558	103	4.17887	11.8683	10.3574	95
22	53270077	53270310	Ac-559	90	3.91769	10.5115	9.08724	126
22	53271997	53272345	Ac-560	116	4.44004	13.2778	11.6854	159
22	53273520	53273686	Ac-561	46	2.87297	5.68353	4.60504	102
22	53275086	53275805	Ac-562	130	4.70122	14.7369	13.0705	478
22	53276544	53276905	Ac-563	130	4.70122	14.7369	13.0705	160
22	53278873	53279272	Ac-564	97	4.04828	11.1831	9.71508	262
22	53279717	53279957	Ac-565	97	4.04828	11.1831	9.71508	89
22	53280541	53281568	Ac-566	90	3.91769	10.5115	9.08724	926
22	53281960	53282135	Ac-567	56	3.13415	6.79205	5.63218	84
22	53282280	53282524	Ac-568	167	5.35417	18.5852	16.7669	117
22	53283875	53284056	Ac-569	36	2.61179	4.64942	3.6465	62
22	53284205	53284762	Ac-570	207	6.00712	22.6933	20.761	406
22	53285007	53285170	Ac-571	51	3.00356	6.22886	5.1105	109
22	53285896	53286882	Ac-572	191	5.74594	21.0208	19.1308	216
22	53287237	53287553	Ac-573	207	6.00712	22.6933	20.761	152
22	53287974	53288125	Ac-574	31	2.4812	4.16227	3.19508	108
22	53288450	53288749	Ac-575	116	4.44004	13.2778	11.6854	118
22	53288959	53289891	Ac-576	440	9.27186	46.3235	44.0242	282
22	53290745	53291012	Ac-577	97	4.04828	11.1831	9.71508	129
22	53292512	53292789	Ac-578	110	4.30946	12.5667	11.0143	156
22	53297175	53297381	Ac-579	67	3.39533	7.96936	6.72335	55
22	53300736	53301167	Ac-580	191	5.74594	21.0208	19.1308	157
22	53304328	53305178	Ac-581	232	6.39889	25.2711	23.2814	190
22	53305572	53305754	Ac-582	72	3.52592	8.58227	7.29202	72
22	53306003	53306609	Ac-583	137	4.83181	15.4842	13.7837	436
22	53310608	53310797	Ac-584	56	3.13415	6.79205	5.63218	120
22	53313987	53314221	Ac-585	90	3.91769	10.5115	9.08724	89
22	53317895	53318170	Ac-586	145	4.9624	16.243	14.5103	122
22	53319245	53320331	Ac-587	145	4.9624	16.243	14.5103	725
22	53320806	53321107	Ac-588	67	3.39533	7.96936	6.72335	145
22	53321922	53322209	Ac-589	137	4.83181	15.4842	13.7837	203
22	53323501	53324021	Ac-590	199	5.87653	21.8523	19.9407	175
22	53324984	53325187	Ac-591	97	4.04828	11.1831	9.71508	85
22	53325801	53327345	Ac-592	3079	34.4756	311.784	307.945	450
22	53327596	53328162	Ac-593	175	5.48476	19.387	17.5436	166
22	53328531	53329037	Ac-594	241	6.52948	26.148	24.1406	358
22	53329343	53330492	Ac-595	332	7.83537	35.3625	33.2014	493
22	53331022	53331371	Ac-596	430	9.14127	45.2949	43.0073	156
22	53333150	53334051	Ac-597	854	14.1037	88.0679	85.4047	272
22	53334274	53337326	Ac-598	1452	19.3654	148.292	145.239	543
22	53337559	53338323	Ac-599	276	7.05184	29.7397	27.6665	599
22	53339587	53340066	Ac-600	137	4.83181	15.4842	13.7837	355
22	53340308	53340677	Ac-601	137	4.83181	15.4842	13.7837	238
22	53341230	53341377	Ac-602	46	2.87297	5.68353	4.60504	47
22	53341920	53342300	Ac-603	276	7.05184	29.7397	27.6665	204
22	53342542	53342843	Ac-604	137	4.83181	15.4842	13.7837	160
22	53343308	53344720	Ac-605	322	7.70478	34.4067	32.2596	1222
22	53346328	53346496	Ac-606	110	4.30946	12.5667	11.0143	79
22	53346919	53347772	Ac-607	370	8.35773	39.2557	37.0416	648
22	53348490	53348656	Ac-608	61	3.26474	7.37243	6.17002	83
22	53349001	53349197	Ac-609	110	4.30946	12.5667	11.0143	93
22	53351119	53352056	Ac-610	183	5.61535	20.1989	18.3316	792
22	53352798	53355483	Ac-611	183	5.61535	20.1989	18.3316	2540
22	53355812	53357303	Ac-612	137	4.83181	15.4842	13.7837	1233
22	53357989	53358196	Ac-613	72	3.52592	8.58227	7.29202	103
22	53358623	53360069	Ac-614	183	5.61535	20.1989	18.3316	1287
22	53361133	53361861	Ac-615	110	4.30946	12.5667	11.0143	535
22	53362010	53363619	Ac-616	199	5.87653	21.8523	19.9407	836
22	53364440	53365153	Ac-617	285	7.18243	30.6578	28.5692	223
22	53365306	53366134	Ac-618	313	7.57419	33.4583	31.3253	225
22	53366306	53369483	Ac-619	409	8.88009	43.2563	40.9925	1070
22	53371183	53373235	Ac-620	215	6.13771	23.5435	21.5914	1576
22	53374242	53377312	Ac-621	276	7.05184	29.7397	27.6665	2470
22	53378561	53381567	Ac-622	471	9.66363	49.4452	47.1118	1750
22	53382735	53385421	Ac-623	241	6.52948	26.148	24.1406	218
22	53387678	53388022	Ac-624	116	4.44004	13.2778	11.6854	161
22	53388269	53389194	Ac-625	116	4.44004	13.2778	11.6854	794
22	53389539	53391762	Ac-626	145	4.9624	16.243	14.5103	1056
22	53393551	53393995	Ac-627	46	2.87297	5.68353	4.60504	78
22	53396134	53396317	Ac-628	97	4.04828	11.1831	9.71508	106
22	53397301	53398070	Ac-629	72	3.52592	8.58227	7.29202	151
22	53398217	53403461	Ac-630	2517	29.7744	255.331	251.723	3646
22	53404373	53406853	Ac-631	285	7.18243	30.6578	28.5692	1195
22	53408710	53409235	Ac-632	137	4.83181	15.4842	13.7837	197
22	53409591	53410060	Ac-633	72	3.52592	8.58227	7.29202	108
22	53410505	53411739	Ac-634	123	4.57063	14.0013	12.371	482
22	53412010	53412754	Ac-635	90	3.91769	10.5115	9.08724	600
22	53413779	53414140	Ac-636	61	3.26474	7.37243	6.17002	101
22	53414527	53415137	Ac-637	130	4.70122	14.7369	13.0705	425
22	53415669	53415828	Ac-638	51	3.00356	6.22886	5.1105	36
22	53416422	53417700	Ac-639	103	4.17887	11.8683	10.3574	926
22	53418306	53418520	Ac-640	46	2.87297	5.68353	4.60504	110
22	53418821	53419311	Ac-641	78	3.65651	9.21059	7.87564	329
22	53420334	53420516	Ac-642	56	3.13415	6.79205	5.63218	125
22	53421395	53421611	Ac-643	67	3.39533	7.96936	6.72335	146
22	53422268	53423215	Ac-644	207	6.00712	22.6933	20.761	262
22	53423440	53423605	Ac-645	67	3.39533	7.96936	6.72335	104
22	53424184	53424481	Ac-646	137	4.83181	15.4842	13.7837	111
22	53424790	53425144	Ac-647	481	9.79422	50.4975	48.1531	152
22	53425995	53426744	Ac-648	123	4.57063	14.0013	12.371	121
22	53428601	53429177	Ac-649	207	6.00712	22.6933	20.761	392
22	53429477	53429798	Ac-650	123	4.57063	14.0013	12.371	104
22	53430091	53430533	Ac-651	250	6.66007	27.0335	25.0088	187
22	53430918	53431602	Ac-652	207	6.00712	22.6933	20.761	258
22	53431793	53432456	Ac-653	97	4.04828	11.1831	9.71508	200
22	53432822	53433260	Ac-654	123	4.57063	14.0013	12.371	105
22	53433444	53433841	Ac-655	103	4.17887	11.8683	10.3574	245
22	53434206	53434350	Ac-656	61	3.26474	7.37243	6.17002	94
22	53434959	53435166	Ac-657	56	3.13415	6.79205	5.63218	138
22	53435659	53436227	Ac-658	137	4.83181	15.4842	13.7837	407
22	53436986	53437309	Ac-659	78	3.65651	9.21059	7.87564	202
22	53438775	53439103	Ac-660	97	4.04828	11.1831	9.71508	107
22	53441688	53442241	Ac-661	152	5.09299	17.013	15.25	379
22	53445427	53445682	Ac-662	116	4.44004	13.2778	11.6854	126
22	53446231	53446646	Ac-663	116	4.44004	13.2778	11.6854	238
22	53446838	53446985	Ac-664	41	2.74238	5.15679	4.11682	40
22	53448362	53448713	Ac-665	103	4.17887	11.8683	10.3574	100
22	53449137	53449733	Ac-666	276	7.05184	29.7397	27.6665	421
22	53450603	53450756	Ac-667	61	3.26474	7.37243	6.17002	106
22	53452980	53453350	Ac-668	224	6.2683	24.4029	22.4316	211
22	53453913	53454150	Ac-669	78	3.65651	9.21059	7.87564	133
22	53462444	53462859	Ac-670	167	5.35417	18.5852	16.7669	261
22	53463490	53463851	Ac-671	78	3.65651	9.21059	7.87564	243
22	53468575	53468840	Ac-672	145	4.9624	16.243	14.5103	109
22	53470829	53471941	Ac-673	1179	17.499	120.845	117.959	635
22	53474747	53475039	Ac-674	123	4.57063	14.0013	12.371	154
22	53476101	53476511	Ac-675	97	4.04828	11.1831	9.71508	346
22	53479090	53479293	Ac-676	72	3.52592	8.58227	7.29202	86
22	53482258	53482469	Ac-677	67	3.39533	7.96936	6.72335	101
22	53483102	53483871	Ac-678	152	5.09299	17.013	15.25	619
22	53484471	53485203	Ac-679	110	4.30946	12.5667	11.0143	369
22	53486067	53486305	Ac-680	152	5.09299	17.013	15.25	136
22	53486930	53487154	Ac-681	137	4.83181	15.4842	13.7837	133
22	53487769	53488397	Ac-682	152	5.09299	17.013	15.25	247
22	53493011	53493258	Ac-683	90	3.91769	10.5115	9.08724	87
22	53493593	53493864	Ac-684	103	4.17887	11.8683	10.3574	128
22	53495961	53496230	Ac-685	130	4.70122	14.7369	13.0705	116
22	53496485	53496833	Ac-686	103	4.17887	11.8683	10.3574	142
22	53497024	53497167	Ac-687	31	2.4812	4.16227	3.19508	83
22	53500044	53500377	Ac-688	67	3.39533	7.96936	6.72335	94
22	53504634	53504939	Ac-689	110	4.30946	12.5667	11.0143	154
22	53505326	53506153	Ac-690	191	5.74594	21.0208	19.1308	488
22	53506469	53507045	Ac-691	794	13.4507	82.0568	79.4387	367
22	53507255	53507777	Ac-692	267	6.92125	28.8295	26.772	225
22	53508282	53508693	Ac-693	130	4.70122	14.7369	13.0705	153
22	53509478	53510219	Ac-694	207	6.00712	22.6933	20.761	485
22	53510457	53510808	Ac-695	419	9.01068	44.2725	41.9968	191
22	53510997	53511169	Ac-696	97	4.04828	11.1831	9.71508	64
22	53512851	53515384	Ac-697	152	5.09299	17.013	15.25	558
22	53515868	53516274	Ac-698	61	3.26474	7.37243	6.17002	340
22	53516720	53517020	Ac-699	130	4.70122	14.7369	13.0705	151
22	53517650	53518144	Ac-700	207	6.00712	22.6933	20.761	358
22	53519443	53520906	Ac-701	90	3.91769	10.5115	9.08724	264
22	53521167	53521597	Ac-702	78	3.65651	9.21059	7.87564	237
22	53521846	53523794	Ac-703	110	4.30946	12.5667	11.0143	1136
22	53524256	53524478	Ac-704	72	3.52592	8.58227	7.29202	90
22	53524624	53526629	Ac-705	145	4.9624	16.243	14.5103	142
22	53526838	53529422	Ac-706	97	4.04828	11.1831	9.71508	2135
22	53529615	53529790	Ac-707	67	3.39533	7.96936	6.72335	80
22	53530920	53531143	Ac-708	72	3.52592	8.58227	7.29202	87
22	53531911	53532078	Ac-709	78	3.65651	9.21059	7.87564	60
22	53532980	53535002	Ac-710	160	5.22358	17.7938	16.0023	1719
22	53535956	53536186	Ac-711	41	2.74238	5.15679	4.11682	162
22	53537655	53537805	Ac-712	67	3.39533	7.96936	6.72335	82
22	53543999	53544199	Ac-713	56	3.13415	6.79205	5.63218	140
22	53547962	53548722	Ac-714	145	4.9624	16.243	14.5103	519
22	53554056	53554977	Ac-715	167	5.35417	18.5852	16.7669	281
22	53558262	53558417	Ac-716	41	2.74238	5.15679	4.11682	67
22	53559804	53560014	Ac-717	61	3.26474	7.37243	6.17002	106
22	53560276	53561144	Ac-718	116	4.44004	13.2778	11.6854	641
22	53561603	53563304	Ac-719	137	4.83181	15.4842	13.7837	1178
22	53565009	53565166	Ac-720	67	3.39533	7.96936	6.72335	100
22	53565363	53566081	Ac-721	167	5.35417	18.5852	16.7669	186
22	53566229	53566486	Ac-722	116	4.44004	13.2778	11.6854	121
22	53567466	53567654	Ac-723	51	3.00356	6.22886	5.1105	104
22	53568213	53568616	Ac-724	250	6.66007	27.0335	25.0088	244
22	53568811	53569025	Ac-725	116	4.44004	13.2778	11.6854	96
22	53570230	53570717	Ac-726	215	6.13771	23.5435	21.5914	154
22	53571124	53571293	Ac-727	67	3.39533	7.96936	6.72335	112
22	53571637	53572157	Ac-728	145	4.9624	16.243	14.5103	229
22	53572603	53572765	Ac-729	78	3.65651	9.21059	7.87564	86
22	53573730	53574021	Ac-730	199	5.87653	21.8523	19.9407	154
22	53574918	53575264	Ac-731	152	5.09299	17.013	15.25	161
22	53575828	53576094	Ac-732	97	4.04828	11.1831	9.71508	121
22	53576297	53576775	Ac-733	130	4.70122	14.7369	13.0705	387
22	53577899	53578070	Ac-734	36	2.61179	4.64942	3.6465	116
22	53578395	53578693	Ac-735	145	4.9624	16.243	14.5103	137
22	53579537	53580024	Ac-736	137	4.83181	15.4842	13.7837	230
22	53580298	53580995	Ac-737	160	5.22358	17.7938	16.0023	565
22	53581550	53581834	Ac-738	137	4.83181	15.4842	13.7837	132
22	53582171	53582379	Ac-739	72	3.52592	8.58227	7.29202	94
22	53583734	53583920	Ac-740	90	3.91769	10.5115	9.08724	105
22	53586900	53587213	Ac-741	90	3.91769	10.5115	9.08724	222
22	53592651	53592952	Ac-742	175	5.48476	19.387	17.5436	139
22	53597283	53597788	Ac-743	160	5.22358	17.7938	16.0023	181
22	53598382	53599028	Ac-744	130	4.70122	14.7369	13.0705	536
22	53599371	53599603	Ac-745	78	3.65651	9.21059	7.87564	136
22	53602996	53603448	Ac-746	175	5.48476	19.387	17.5436	301
22	53604113	53604364	Ac-747	130	4.70122	14.7369	13.0705	117
22	53613247	53614102	Ac-748	160	5.22358	17.7938	16.0023	640
22	53617817	53618077	Ac-749	183	5.61535	20.1989	18.3316	128
22	53618781	53619932	Ac-750	322	7.70478	34.4067	32.2596	823
22	53620702	53621112	Ac-751	191	5.74594	21.0208	19.1308	230
22	53621829	53622048	Ac-752	78	3.65651	9.21059	7.87564	90
22	53622337	53622661	Ac-753	224	6.2683	24.4029	22.4316	146
22	53625154	53627389	Ac-754	2052	25.7261	208.684	205.296	1994
22	53631379	53632205	Ac-755	199	5.87653	21.8523	19.9407	627
22	53632670	53632891	Ac-756	90	3.91769	10.5115	9.08724	76
22	53633231	53633948	Ac-757	160	5.22358	17.7938	16.0023	521
22	53634393	53634641	Ac-758	61	3.26474	7.37243	6.17002	68
22	53635517	53636805	Ac-759	267	6.92125	28.8295	26.772	561
22	53638327	53638841	Ac-760	232	6.39889	25.2711	23.2814	213
22	53639771	53640472	Ac-761	191	5.74594	21.0208	19.1308	515
22	53641556	53642062	Ac-762	191	5.74594	21.0208	19.1308	301
22	53643470	53643971	Ac-763	215	6.13771	23.5435	21.5914	153
22	53646649	53648896	Ac-764	1623	21.8085	165.557	162.4	1044
22	53649231	53649417	Ac-765	61	3.26474	7.37243	6.17002	126
22	53650094	53650311	Ac-766	51	3.00356	6.22886	5.1105	98
22	53650542	53650856	Ac-767	130	4.70122	14.7369	13.0705	177
22	53652352	53652666	Ac-768	199	5.87653	21.8523	19.9407	104
22	53653522	53653679	Ac-769	72	3.52592	8.58227	7.29202	73
22	53654997	53655805	Ac-770	207	6.00712	22.6933	20.761	641
22	53656000	53657379	Ac-771	399	8.7495	42.2464	39.9948	1018
22	53658101	53658754	Ac-772	440	9.27186	46.3235	44.0242	160
22	53658981	53659521	Ac-773	621	11.4919	64.6741	62.1955	277
22	53660371	53660525	Ac-774	56	3.13415	6.79205	5.63218	75
22	53663238	53663926	Ac-775	207	6.00712	22.6933	20.761	541
22	53664316	53664548	Ac-776	97	4.04828	11.1831	9.71508	86
22	53664728	53665840	Ac-777	285	7.18243	30.6578	28.5692	322
22	53666663	53667980	Ac-778	902	14.626	92.949	90.2506	976
22	53668294	53668694	Ac-779	313	7.57419	33.4583	31.3253	194
22	53668878	53669599	Ac-780	1001	15.6707	102.894	100.127	358
22	53670010	53671059	Ac-781	224	6.2683	24.4029	22.4316	810
22	53671576	53672838	Ac-782	152	5.09299	17.013	15.25	429
22	53672994	53673213	Ac-783	137	4.83181	15.4842	13.7837	129
22	53673700	53674450	Ac-784	145	4.9624	16.243	14.5103	571
22	53674949	53675933	Ac-785	258	6.79066	27.9274	25.8861	420
22	53676939	53678160	Ac-786	232	6.39889	25.2711	23.2814	801
22	53678332	53680332	Ac-787	215	6.13771	23.5435	21.5914	1746
22	53680584	53682420	Ac-788	390	8.61891	41.243	39.0037	400
22	53683803	53684089	Ac-789	137	4.83181	15.4842	13.7837	189
22	53684692	53685877	Ac-790	199	5.87653	21.8523	19.9407	940
22	53686360	53686760	Ac-791	116	4.44004	13.2778	11.6854	269
22	53686945	53687500	Ac-792	207	6.00712	22.6933	20.761	281
22	53689481	53689748	Ac-793	183	5.61535	20.1989	18.3316	108
22	53691629	53692713	Ac-794	183	5.61535	20.1989	18.3316	876
22	53692957	53693448	Ac-795	207	6.00712	22.6933	20.761	324
22	53693700	53696431	Ac-796	735	12.7978	76.1505	73.5779	697
22	53696744	53698649	Ac-797	513	10.186	53.6885	51.3116	201
22	53698966	53699256	Ac-798	167	5.35417	18.5852	16.7669	173
22	53699609	53702066	Ac-799	399	8.7495	42.2464	39.9948	2012
22	53702370	53703140	Ac-800	285	7.18243	30.6578	28.5692	244
22	53703935	53704116	Ac-801	56	3.13415	6.79205	5.63218	111
22	53704364	53704595	Ac-802	110	4.30946	12.5667	11.0143	129
22	53704815	53705232	Ac-803	430	9.14127	45.2949	43.0073	188
22	53705531	53708450	Ac-804	842	13.9731	86.8576	84.2032	2478
22	53708633	53709566	Ac-805	1026	15.9319	105.417	102.632	326
22	53710377	53711510	Ac-806	481	9.79422	50.4975	48.1531	982
22	53711833	53712814	Ac-807	1708	22.592	174.008	170.804	701
22	53713434	53715006	Ac-808	160	5.22358	17.7938	16.0023	833
22	53715924	53716179	Ac-809	145	4.9624	16.243	14.5103	125
22	53717049	53717630	Ac-810	84	3.7871	9.85383	8.47406	483
22	53718048	53718443	Ac-811	137	4.83181	15.4842	13.7837	194
22	53718669	53720463	Ac-812	241	6.52948	26.148	24.1406	1195
22	53720786	53721461	Ac-813	123	4.57063	14.0013	12.371	127
22	53721769	53722709	Ac-814	267	6.92125	28.8295	26.772	309
22	53723007	53724425	Ac-815	303	7.4436	32.5172	30.3987	1271
22	53726532	53726768	Ac-816	123	4.57063	14.0013	12.371	108
22	53728645	53729085	Ac-817	285	7.18243	30.6578	28.5692	227
22	53729587	53730689	Ac-818	294	7.31301	31.5837	29.48	160
22	53731899	53732286	Ac-819	215	6.13771	23.5435	21.5914	225
22	53732441	53733347	Ac-820	241	6.52948	26.148	24.1406	373
22	53734180	53738254	Ac-821	430	9.14127	45.2949	43.0073	2507
22	53739077	53739394	Ac-822	160	5.22358	17.7938	16.0023	170
22	53740163	53741799	Ac-823	294	7.31301	31.5837	29.48	382
22	53743707	53745284	Ac-824	215	6.13771	23.5435	21.5914	705
22	53745523	53745964	Ac-825	160	5.22358	17.7938	16.0023	207
22	53746564	53747103	Ac-826	137	4.83181	15.4842	13.7837	385
22	53747429	53748258	Ac-827	250	6.66007	27.0335	25.0088	663
22	53749631	53751808	Ac-828	599	11.2307	62.4359	59.9769	634
22	53753056	53753285	Ac-829	110	4.30946	12.5667	11.0143	123
22	53753749	53754871	Ac-830	232	6.39889	25.2711	23.2814	541
22	53756501	53756965	Ac-831	145	4.9624	16.243	14.5103	262
22	53757268	53757870	Ac-832	110	4.30946	12.5667	11.0143	484
22	53759383	53763065	Ac-833	599	11.2307	62.4359	59.9769	3337
22	53763446	53763804	Ac-834	241	6.52948	26.148	24.1406	152
22	53763950	53764119	Ac-835	56	3.13415	6.79205	5.63218	82
22	53764710	53764893	Ac-836	51	3.00356	6.22886	5.1105	85
22	53765377	53766052	Ac-837	294	7.31301	31.5837	29.48	251
22	53766209	53766517	Ac-838	167	5.35417	18.5852	16.7669	137
22	53767974	53768377	Ac-839	199	5.87653	21.8523	19.9407	168
22	53768647	53769749	Ac-840	313	7.57419	33.4583	31.3253	182
22	53769936	53770454	Ac-841	167	5.35417	18.5852	16.7669	158
22	53771458	53771731	Ac-842	137	4.83181	15.4842	13.7837	122
22	53777094	53777442	Ac-843	145	4.9624	16.243	14.5103	144
22	53779759	53780129	Ac-844	145	4.9624	16.243	14.5103	206
22	53780334	53780508	Ac-845	72	3.52592	8.58227	7.29202	42
22	53780931	53781226	Ac-846	191	5.74594	21.0208	19.1308	185
22	53781881	53782123	Ac-847	145	4.9624	16.243	14.5103	115
22	53783329	53784048	Ac-848	90	3.91769	10.5115	9.08724	602
22	53784541	53785332	Ac-849	183	5.61535	20.1989	18.3316	631
22	53786192	53786585	Ac-850	90	3.91769	10.5115	9.08724	250
22	53786880	53787263	Ac-851	67	3.39533	7.96936	6.72335	282
22	53787581	53787762	Ac-852	84	3.7871	9.85383	8.47406	86
22	53788410	53788560	Ac-853	46	2.87297	5.68353	4.60504	51
22	53789788	53789938	Ac-854	67	3.39533	7.96936	6.72335	67
22	53790427	53790658	Ac-855	41	2.74238	5.15679	4.11682	215
22	53791093	53791741	Ac-856	183	5.61535	20.1989	18.3316	548
22	53793756	53794175	Ac-857	130	4.70122	14.7369	13.0705	283
22	53794834	53795210	Ac-858	294	7.31301	31.5837	29.48	205
22	53796153	53796361	Ac-859	123	4.57063	14.0013	12.371	109
22	53796773	53796934	Ac-860	41	2.74238	5.15679	4.11682	31
22	53797499	53798329	Ac-861	160	5.22358	17.7938	16.0023	125
22	53801640	53801845	Ac-862	84	3.7871	9.85383	8.47406	86
22	53802059	53802272	Ac-863	84	3.7871	9.85383	8.47406	79
22	53802574	53802861	Ac-864	152	5.09299	17.013	15.25	97
22	53803589	53803835	Ac-865	123	4.57063	14.0013	12.371	122
22	53804484	53804637	Ac-866	36	2.61179	4.64942	3.6465	40
22	53804991	53805360	Ac-867	130	4.70122	14.7369	13.0705	251
22	53809452	53809747	Ac-868	152	5.09299	17.013	15.25	106
22	53810081	53810785	Ac-869	409	8.88009	43.2563	40.9925	227
22	53811338	53813885	Ac-870	599	11.2307	62.4359	59.9769	1106
22	53814302	53814781	Ac-871	160	5.22358	17.7938	16.0023	288
22	53814936	53815181	Ac-872	78	3.65651	9.21059	7.87564	92
22	53815556	53815710	Ac-873	84	3.7871	9.85383	8.47406	82
22	53816069	53816267	Ac-874	67	3.39533	7.96936	6.72335	111
22	53817298	53817506	Ac-875	67	3.39533	7.96936	6.72335	115
22	53818174	53818380	Ac-876	110	4.30946	12.5667	11.0143	64
22	53820777	53821422	Ac-877	232	6.39889	25.2711	23.2814	447
22	53823468	53823854	Ac-878	167	5.35417	18.5852	16.7669	228
22	53829417	53829599	Ac-879	61	3.26474	7.37243	6.17002	110
22	53830892	53831259	Ac-880	97	4.04828	11.1831	9.71508	171
22	53831945	53832427	Ac-881	380	8.48832	40.246	38.0193	227
22	53832597	53833737	Ac-882	207	6.00712	22.6933	20.761	546
22	53833918	53835057	Ac-883	160	5.22358	17.7938	16.0023	829
22	53835238	53837515	Ac-884	450	9.40245	47.3581	45.0473	1096
22	53838299	53838793	Ac-885	123	4.57063	14.0013	12.371	383
22	53840692	53841068	Ac-886	116	4.44004	13.2778	11.6854	277
22	53841342	53841634	Ac-887	46	2.87297	5.68353	4.60504	230
22	53842550	53842756	Ac-888	51	3.00356	6.22886	5.1105	84
22	53843985	53844555	Ac-889	110	4.30946	12.5667	11.0143	386
22	53844968	53845174	Ac-890	84	3.7871	9.85383	8.47406	126
22	53846640	53846829	Ac-891	72	3.52592	8.58227	7.29202	98
22	53847150	53847335	Ac-892	56	3.13415	6.79205	5.63218	86
22	53849545	53849779	Ac-893	123	4.57063	14.0013	12.371	112
22	53856814	53856967	Ac-894	61	3.26474	7.37243	6.17002	63
22	53859033	53859272	Ac-895	72	3.52592	8.58227	7.29202	101
22	53859645	53859962	Ac-896	167	5.35417	18.5852	16.7669	125
22	53860913	53861101	Ac-897	84	3.7871	9.85383	8.47406	88
22	53861732	53862771	Ac-898	167	5.35417	18.5852	16.7669	331
22	53863146	53863488	Ac-899	399	8.7495	42.2464	39.9948	146
22	53864020	53864539	Ac-900	360	8.22714	38.272	36.0709	226
22	53865486	53865962	Ac-901	399	8.7495	42.2464	39.9948	253
22	53866909	53867106	Ac-902	46	2.87297	5.68353	4.60504	86
22	53867282	53867502	Ac-903	88	3.82973	10.2451	8.86477	147
22	53867819	53867999	Ac-904	51	3.00356	6.22886	5.1105	110
22	53870656	53871247	Ac-905	183	5.61535	20.1989	18.3316	459
22	53874923	53875127	Ac-906	56	3.13415	6.79205	5.63218	83
22	53875754	53876070	Ac-907	51	3.00356	6.22886	5.1105	270
22	53881577	53881976	Ac-908	103	4.17887	11.8683	10.3574	254
22	53882592	53882781	Ac-909	67	3.39533	7.96936	6.72335	107
22	53884546	53884735	Ac-910	61	3.26474	7.37243	6.17002	90
22	53886311	53887017	Ac-911	1582	21.4167	161.366	158.233	270
22	53890202	53890538	Ac-912	84	3.7871	9.85383	8.47406	167
22	53893654	53893825	Ac-913	67	3.39533	7.96936	6.72335	109
22	53894029	53894273	Ac-914	61	3.26474	7.37243	6.17002	68
22	53895569	53895715	Ac-915	36	2.61179	4.64942	3.6465	97
22	53896438	53896626	Ac-916	72	3.52592	8.58227	7.29202	84
22	53900439	53901032	Ac-917	123	4.57063	14.0013	12.371	125
22	53901527	53901959	Ac-918	123	4.57063	14.0013	12.371	276
22	53902268	53902500	Ac-919	90	3.91769	10.5115	9.08724	109
22	53903585	53903830	Ac-920	61	3.26474	7.37243	6.17002	192
22	53913735	53913935	Ac-921	46	2.87297	5.68353	4.60504	74
22	53914529	53914850	Ac-922	90	3.91769	10.5115	9.08724	190
22	53916593	53917027	Ac-923	67	3.39533	7.96936	6.72335	126
22	53917502	53918667	Ac-924	130	4.70122	14.7369	13.0705	1015
22	53920690	53921013	Ac-925	103	4.17887	11.8683	10.3574	162
22	53922232	53922684	Ac-926	84	3.7871	9.85383	8.47406	160
22	53922860	53923061	Ac-927	51	3.00356	6.22886	5.1105	121
22	53923322	53923606	Ac-928	78	3.65651	9.21059	7.87564	97
22	53924045	53924240	Ac-929	110	4.30946	12.5667	11.0143	103
22	53924844	53925216	Ac-930	137	4.83181	15.4842	13.7837	200
22	53925822	53926192	Ac-931	67	3.39533	7.96936	6.72335	83
22	53928956	53929183	Ac-932	78	3.65651	9.21059	7.87564	117
22	53930814	53931601	Ac-933	110	4.30946	12.5667	11.0143	138
22	53932181	53933863	Ac-934	183	5.61535	20.1989	18.3316	1120
22	53935262	53935446	Ac-935	72	3.52592	8.58227	7.29202	94
22	53935842	53936210	Ac-936	46	2.87297	5.68353	4.60504	271
22	53936500	53937529	Ac-937	842	13.9731	86.8576	84.2032	331
22	53939929	53940206	Ac-938	90	3.91769	10.5115	9.08724	185
22	53940369	53941037	Ac-939	123	4.57063	14.0013	12.371	489
22	53941229	53941438	Ac-940	78	3.65651	9.21059	7.87564	120
22	53941611	53942372	Ac-941	145	4.9624	16.243	14.5103	164
22	53945130	53945330	Ac-942	51	3.00356	6.22886	5.1105	142
22	53945623	53945905	Ac-943	167	5.35417	18.5852	16.7669	142
22	53946235	53946532	Ac-944	110	4.30946	12.5667	11.0143	153
22	53947524	53947768	Ac-945	116	4.44004	13.2778	11.6854	139
22	53948434	53948810	Ac-946	103	4.17887	11.8683	10.3574	149
22	53949834	53950300	Ac-947	199	5.87653	21.8523	19.9407	336
22	53950952	53951236	Ac-948	145	4.9624	16.243	14.5103	160
22	53951527	53952085	Ac-949	152	5.09299	17.013	15.25	403
22	53952336	53952620	Ac-950	41	2.74238	5.15679	4.11682	242
22	53953287	53953483	Ac-951	72	3.52592	8.58227	7.29202	107
22	53953628	53953776	Ac-952	41	2.74238	5.15679	4.11682	63
22	53955402	53955728	Ac-953	78	3.65651	9.21059	7.87564	118
22	53957246	53957777	Ac-954	116	4.44004	13.2778	11.6854	114
22	53958172	53958353	Ac-955	61	3.26474	7.37243	6.17002	75
22	53958969	53959173	Ac-956	72	3.52592	8.58227	7.29202	90
22	53964417	53964649	Ac-957	51	3.00356	6.22886	5.1105	92
22	53965074	53965283	Ac-958	27	2.35061	3.69625	2.76349	99
22	53966205	53966722	Ac-959	61	3.26474	7.37243	6.17002	276
22	53966961	53967239	Ac-960	61	3.26474	7.37243	6.17002	146
22	53969555	53969738	Ac-961	46	2.87297	5.68353	4.60504	72
22	53970050	53971312	Ac-962	152	5.09299	17.013	15.25	386
22	53971878	53973046	Ac-963	215	6.13771	23.5435	21.5914	979
22	53973605	53973900	Ac-964	72	3.52592	8.58227	7.29202	192
22	53974089	53974382	Ac-965	90	3.91769	10.5115	9.08724	118
22	53978164	53978462	Ac-966	175	5.48476	19.387	17.5436	123
22	53980159	53980462	Ac-967	160	5.22358	17.7938	16.0023	170
22	53980868	53981078	Ac-968	90	3.91769	10.5115	9.08724	113
22	53984248	53984572	Ac-969	199	5.87653	21.8523	19.9407	141
22	53984917	53985367	Ac-970	78	3.65651	9.21059	7.87564	322
22	53986631	53986953	Ac-971	152	5.09299	17.013	15.25	199

## Sheet: S2
Chr	Start	End	Name	Score	Signal Value	P-value	Q-value
22	51946268	51946465	Me1-1	18	2.29583	2.80621	1.8241
22	51947885	51948187	Me1-2	46	3.30666	5.85636	4.60647
22	51950828	51951132	Me1-3	60	3.74702	7.37077	6.01953
22	51956640	51958703	Me1-4	83	4.1293	9.72769	8.36304
22	51959517	51961355	Me1-5	137	5.4341	15.3534	13.7425
22	51962251	51962431	Me1-6	17	2.26348	2.72697	1.75391
22	51966224	51966479	Me1-7	40	3.10585	5.243	4.04482
22	51969767	51970023	Me1-8	29	2.74385	4.04424	2.93713
22	52001161	52001372	Me1-9	29	2.7269	4.01478	2.9127
22	52009154	52009494	Me1-10	35	2.92721	4.68281	3.53134
22	52021307	52021507	Me1-11	20	2.39477	3.09022	2.07989
22	52023188	52023385	Me1-12	22	2.41233	3.23107	2.2206
22	52027391	52028455	Me1-13	17	2.26721	2.75108	1.77896
22	52031985	52032211	Me1-14	29	2.73563	4.02937	2.92489
22	52035568	52035761	Me1-15	27	2.61427	3.7813	2.71534
22	52038106	52039335	Me1-16	22	2.43163	3.26962	2.24799
22	52043610	52043832	Me1-17	23	2.46603	3.32679	2.30567
22	52046625	52047576	Me1-18	19	2.32137	2.93952	1.96308
22	52048685	52048997	Me1-19	39	3.06913	5.18013	3.99646
22	52051768	52052027	Me1-20	50	3.42155	6.28091	5.00601
22	52055233	52055489	Me1-21	33	2.8683	4.52243	3.38686
22	52056814	52058578	Me1-22	63	3.75074	7.65205	6.32179
22	52060237	52060415	Me1-23	21	2.42323	3.14335	2.12538
22	52061692	52063392	Me1-24	43	3.18078	5.54225	4.32966
22	52064766	52065183	Me1-25	30	2.79087	4.18544	3.06707
22	52069453	52070684	Me1-26	53	3.48405	6.64849	5.37304
22	52071514	52072307	Me1-27	37	2.94508	4.9615	3.79471
22	52074721	52076726	Me1-28	60	3.57168	7.27047	6.00023
22	52078469	52081639	Me1-29	26	2.59143	3.68282	2.621
22	52085128	52085736	Me1-30	45	3.27757	5.75885	4.51184
22	52086527	52087659	Me1-31	46	3.24439	5.82459	4.60624
22	52088516	52092228	Me1-32	116	5.11075	13.2532	11.6727
22	52093271	52096857	Me1-33	34	2.89783	4.55936	3.41443
22	52097743	52099611	Me1-34	70	3.87726	8.38883	7.05363
22	52100417	52101291	Me1-35	29	2.75119	4.09406	2.98572
22	52104263	52106623	Me1-36	29	2.72285	4.00465	2.9042
22	52108016	52108254	Me1-37	26	2.62261	3.69056	2.61683
22	52112008	52116948	Me1-38	148	5.43044	16.4199	14.8389
22	52117791	52118060	Me1-39	27	2.63072	3.7809	2.70656
22	52119083	52122886	Me1-40	42	3.19305	5.49895	4.27878
22	52124051	52125074	Me1-41	62	3.72537	7.59058	6.26641
22	52130575	52130825	Me1-42	18	2.29044	2.81159	1.83061
22	52132697	52133541	Me1-43	116	5.03198	13.2104	11.668
22	52134734	52135180	Me1-44	52	3.46991	6.4829	5.20126
22	52136860	52138482	Me1-45	84	4.28889	9.84094	8.40999
22	52140013	52140591	Me1-46	47	3.35251	5.98463	4.7211
22	52142125	52150111	Me1-47	43	3.16963	5.58739	4.38657
22	52150935	52151124	Me1-48	23	2.51286	3.3874	2.34434
22	52153770	52154390	Me1-49	24	2.52955	3.4805	2.43323
22	52156307	52156532	Me1-50	28	2.69319	3.93183	2.83926
22	52157582	52158744	Me1-51	22	2.47244	3.31136	2.28539
22	52163913	52166472	Me1-52	62	3.6777	7.52402	6.22041
22	52169080	52171375	Me1-53	24	2.54665	3.54709	2.49814
22	52172140	52172397	Me1-54	40	3.12239	5.27563	4.06888
22	52176747	52178527	Me1-55	31	2.77596	4.21766	3.10404
22	52181611	52182027	Me1-56	62	3.78172	7.64559	6.29897
22	52187967	52190626	Me1-57	56	3.482	6.91358	5.65278
22	52191425	52191671	Me1-58	28	2.72206	3.98997	2.8889
22	52193289	52193519	Me1-59	39	3.09784	5.13124	3.93071
22	52196490	52196688	Me1-60	47	3.34503	5.98	4.71914
22	52198868	52199250	Me1-61	45	3.27057	5.77119	4.53171
22	52200603	52200955	Me1-62	38	3.03219	5.00732	3.82743
22	52201710	52201927	Me1-63	22	2.4694	3.26534	2.23429
22	52202752	52203533	Me1-64	40	3.09359	5.24038	4.04825
22	52204635	52206058	Me1-65	60	3.62213	7.31268	6.02079
22	52208810	52209486	Me1-66	136	5.40194	15.3383	13.6793
22	52210336	52214630	Me1-67	100	4.46782	11.4983	10.07
22	52217734	52218829	Me1-68	32	2.8196	4.3777	3.25525
22	52221320	52223391	Me1-69	63	3.85322	7.74782	6.37196
22	52224478	52225229	Me1-70	32	2.81934	4.36005	3.23456
22	52227724	52230084	Me1-71	83	4.21367	9.76261	8.35704
22	52233102	52234520	Me1-72	35	2.9353	4.7486	3.59444
22	52236042	52239799	Me1-73	100	4.63414	11.4962	10.0101
22	52242273	52242481	Me1-74	31	2.81278	4.24626	3.12025
22	52243679	52285114	Me1-75	90	4.30015	10.417	9.00062
22	52286854	52291257	Me1-76	80	4.10785	9.46117	8.08179
22	52294059	52295195	Me1-77	20	2.39869	3.08667	2.07567
22	52296534	52298922	Me1-78	26	2.60265	3.70007	2.63502
22	52299966	52303597	Me1-79	143	5.57926	15.9351	14.3109
22	52304786	52305789	Me1-80	29	2.7531	4.10274	2.99338
22	52308967	52310261	Me1-81	44	3.1995	5.64249	4.42971
22	52310999	52315689	Me1-82	25	2.5854	3.64958	2.58794
22	52316739	52317576	Me1-83	24	2.53571	3.45599	2.40673
22	52319705	52321213	Me1-84	25	2.59143	3.61134	2.5463
22	52321958	52329023	Me1-85	27	2.63681	3.81076	2.7358
22	52330390	52333117	Me1-86	33	2.82463	4.45464	3.33533
22	52334178	52334587	Me1-87	19	2.35435	2.99636	1.99747
22	52335580	52336583	Me1-88	51	3.38407	6.43352	5.19222
22	52344233	52344857	Me1-89	37	3.00082	4.93503	3.76667
22	52346927	52348264	Me1-90	23	2.51599	3.4377	2.39484
22	52349034	52354271	Me1-91	38	3.02368	5.0048	3.82965
22	52356816	52360001	Me1-92	63	3.79164	7.73786	6.39263
22	52360781	52364043	Me1-93	120	5.07574	13.6259	12.0719
22	52366344	52367166	Me1-94	34	2.93532	4.641	3.48295
22	52368179	52370500	Me1-95	42	3.08044	5.40891	4.23706
22	52374319	52374498	Me1-96	32	2.83357	4.34472	3.21359
22	52376277	52380620	Me1-97	28	2.69415	3.94517	2.85384
22	52382311	52382728	Me1-98	24	2.52985	3.47997	2.43263
22	52384202	52390682	Me1-99	39	3.05462	5.12719	3.94692
22	52391864	52392093	Me1-100	21	2.45216	3.21391	2.18791
22	52393037	52396367	Me1-101	41	3.14024	5.33906	4.13152
22	52398494	52399169	Me1-102	24	2.50715	3.44425	2.40638
22	52400022	52401076	Me1-103	42	3.1587	5.49901	4.28481
22	52402770	52403105	Me1-104	36	2.94383	4.77558	3.62232
22	52406152	52406393	Me1-105	38	3.06794	5.04825	3.85524
22	52409716	52410051	Me1-106	29	2.77095	4.10075	2.98575
22	52418374	52419901	Me1-107	32	2.78349	4.39874	3.29005
22	52421263	52423637	Me1-108	44	3.10113	5.5906	4.40355
22	52424972	52426850	Me1-109	108	4.77297	12.303	10.806
22	52433172	52433574	Me1-110	125	5.35097	14.1916	12.5692
22	52437393	52437674	Me1-111	82	4.32936	9.69281	8.2351
22	52438469	52438730	Me1-112	122	5.11845	13.8087	12.2038
22	52440083	52440373	Me1-113	36	2.98562	4.85675	3.68785
22	52441569	52443122	Me1-114	73	4.00181	8.69306	7.31507
22	52447356	52447657	Me1-115	67	3.90424	8.13475	6.7631
22	52452224	52452488	Me1-116	30	2.74258	4.15305	3.0517
22	52455485	52456158	Me1-117	30	2.73372	4.1214	3.02343
22	52458529	52458761	Me1-118	16	2.22319	2.63426	1.67442
22	52467353	52467563	Me1-119	33	2.84956	4.4884	3.36683
22	52470946	52471146	Me1-120	21	2.45306	3.21566	2.18927
22	52474075	52475578	Me1-121	29	2.67949	4.00474	2.91738
22	52481778	52482142	Me1-122	32	2.85688	4.41748	3.28173
22	52488255	52488445	Me1-123	33	2.88064	4.45142	3.30836
22	52495686	52496154	Me1-124	54	3.52534	6.73429	5.44277
22	52497624	52498027	Me1-125	17	2.2619	2.76166	1.78894
22	52502934	52503773	Me1-126	32	2.76546	4.32203	3.21506
22	52505785	52506431	Me1-127	38	2.97199	5.03147	3.88161
22	52507238	52541070	Me1-128	190	6.42711	20.7609	19.0007
22	52541849	52549226	Me1-129	265	8.01558	28.5735	26.5492
22	52550113	52550500	Me1-130	138	5.61669	15.5394	13.8814
22	52552584	52552879	Me1-131	99	4.7169	11.4695	9.95461
22	52554454	52559080	Me1-132	194	6.52107	21.2939	19.4772
22	52560160	52586174	Me1-133	268	8.13346	28.9322	26.8789
22	52588134	52588550	Me1-134	131	5.41022	14.7805	13.1646
22	52589830	52614540	Me1-135	99	4.55213	11.4349	9.9779
22	52615845	52645613	Me1-136	72	3.95316	8.65734	7.29687
22	52646767	52657485	Me1-137	101	4.7466	11.659	10.138
22	52660391	52661578	Me1-138	41	3.10134	5.37068	4.18753
22	52663218	52664473	Me1-139	188	6.53074	20.6484	18.8645
22	52670773	52673016	Me1-140	25	2.58607	3.58476	2.52123
22	52674192	52676755	Me1-141	23	2.4922	3.37465	2.33785
22	52687004	52687447	Me1-142	23	2.49371	3.34601	2.30882
22	52688362	52688666	Me1-143	23	2.48433	3.41521	2.38952
22	52693030	52693617	Me1-144	23	2.48814	3.34094	2.30819
22	52694354	52695560	Me1-145	24	2.5356	3.46285	2.41357
22	52697425	52700248	Me1-146	19	2.31668	2.89489	1.9073
22	52702455	52702708	Me1-147	38	3.08022	5.08227	3.88714
22	52704180	52707227	Me1-148	25	2.58037	3.63854	2.57796
22	52708109	52708466	Me1-149	20	2.36995	3.02157	2.01815
22	52709447	52710024	Me1-150	21	2.42265	3.14362	2.12575
22	52711857	52712714	Me1-151	31	2.79215	4.26659	3.14996
22	52715080	52717317	Me1-152	27	2.63826	3.79281	2.71614
22	52718541	52720425	Me1-153	20	2.38003	3.08508	2.08259
22	52721274	52723422	Me1-154	36	2.93658	4.83042	3.68764
22	52724266	52726356	Me1-155	33	2.85482	4.44512	3.31255
22	52731178	52732311	Me1-156	122	5.29273	13.8243	12.2039
22	52736550	52739474	Me1-157	28	2.66966	3.9688	2.88925
22	52740672	52740875	Me1-158	40	3.12967	5.27201	4.07001
22	52749141	52753692	Me1-159	42	3.15238	5.48605	4.28535
22	52760681	52761061	Me1-160	26	2.53043	3.67903	2.62639
22	52764035	52764765	Me1-161	90	4.51349	10.5364	9.05256
22	52765701	52765941	Me1-162	34	2.93912	4.62801	3.46851
22	52767973	52768161	Me1-163	32	2.83195	4.35254	3.22502
22	52771467	52790207	Me1-164	44	3.1501	5.59156	4.40005
22	52791683	52821149	Me1-165	197	6.69344	21.6107	19.7915
22	52822079	52822744	Me1-166	24	2.54935	3.53509	2.48183
22	52824173	52824902	Me1-167	31	2.81765	4.30708	3.1812
22	52827602	52827924	Me1-168	23	2.47488	3.33525	2.3211
22	52837226	52837487	Me1-169	33	2.82037	4.43161	3.32691
22	52838307	52839342	Me1-170	23	2.50921	3.43605	2.39606
22	52840341	52840597	Me1-171	51	3.45702	6.40677	5.12294
22	52846127	52846377	Me1-172	30	2.79389	4.21358	3.09345
22	52849593	52849878	Me1-173	19	2.3423	2.95213	1.95658
22	52855332	52855552	Me1-174	24	2.55218	3.50582	2.45158
22	52858191	52859159	Me1-175	37	3.00376	4.90073	3.72793
22	52860973	52862405	Me1-176	23	2.49894	3.37781	2.33871
22	52864788	52865024	Me1-177	25	2.55564	3.60089	2.54904
22	52872029	52873161	Me1-178	28	2.71797	3.97448	2.87479
22	52876137	52877558	Me1-179	73	3.9873	8.70814	7.32663
22	52878274	52878825	Me1-180	192	6.64915	21.0244	19.2244
22	52883478	52886778	Me1-181	60	3.60587	7.2972	6.01391
22	52887754	52888304	Me1-182	28	2.70118	3.94589	2.85089
22	52889142	52889936	Me1-183	26	2.60881	3.7199	2.65121
22	52891322	52892457	Me1-184	136	5.38763	15.2537	13.6494
22	52894313	52894624	Me1-185	61	3.75608	7.48471	6.13665
22	52896710	52902417	Me1-186	89	4.44818	10.4304	8.96921
22	52904284	52906417	Me1-187	82	4.07775	9.55147	8.20062
22	52911666	52912140	Me1-188	182	6.46758	20.0025	18.2272
22	52921257	52921649	Me1-189	65	3.84843	7.88924	6.52865
22	52923797	52924095	Me1-190	43	3.24442	5.63455	4.39751
22	52925650	52925963	Me1-191	35	2.94092	4.69009	3.53178
22	52926776	52927065	Me1-192	55	3.56411	6.89207	5.59526
22	52928125	52942593	Me1-193	214	6.98749	23.3246	21.456
22	52944845	52949322	Me1-194	239	7.72136	25.8948	23.9002
22	52950246	52958565	Me1-195	133	5.52389	15.0252	13.3709
22	52960026	52962680	Me1-196	54	3.54212	6.73875	5.44051
22	52967667	52971893	Me1-197	35	2.92224	4.68592	3.53812
22	52972662	52972946	Me1-198	36	2.97921	4.81681	3.65485
22	52974057	52975300	Me1-199	51	3.47112	6.4605	5.17648
22	52976421	52978676	Me1-200	72	3.99566	8.64622	7.26697
22	52980089	52980385	Me1-201	54	3.59224	6.801	5.48108
22	52981401	52984701	Me1-202	102	4.73939	11.7332	10.2234
22	52985483	52987687	Me1-203	34	2.89219	4.58539	3.44288
22	52991707	52995151	Me1-204	96	4.39071	11.1124	9.69886
22	52998274	52999171	Me1-205	27	2.58421	3.81846	2.76187
22	52999909	53001761	Me1-206	102	4.76199	11.7616	10.2462
22	53004548	53004874	Me1-207	47	3.359	6.01999	4.7569
22	53005773	53005999	Me1-208	23	2.51332	3.41987	2.37991
22	53007830	53008940	Me1-209	24	2.55334	3.51288	2.45855
22	53010161	53010427	Me1-210	41	3.13704	5.32666	4.12065
22	53014369	53018890	Me1-211	64	3.74693	7.77467	6.44897
22	53022053	53023311	Me1-212	35	2.8775	4.63844	3.50667
22	53025366	53025614	Me1-213	38	3.04163	5.06008	3.87823
22	53028358	53029966	Me1-214	31	2.7914	4.27676	3.16239
22	53033709	53035818	Me1-215	44	3.18477	5.68208	4.4781
22	53039027	53039889	Me1-216	23	2.51538	3.41434	2.37114
22	53040756	53041061	Me1-217	17	2.2687	2.75192	1.77697
22	53045648	53045909	Me1-218	25	2.57955	3.61349	2.55478
22	53046864	53047130	Me1-219	45	3.2862	5.75868	4.51216
22	53050010	53050696	Me1-220	39	3.02401	5.08862	3.91992
22	53055866	53056298	Me1-221	56	3.57806	6.98141	5.6845
22	53057295	53058032	Me1-222	43	3.09794	5.4958	4.30889
22	53063166	53063438	Me1-223	28	2.68155	3.94884	2.86075
22	53066193	53067886	Me1-224	14	2.1246	2.3892	1.4546
22	53069091	53069661	Me1-225	60	3.57456	7.33306	6.06872
22	53088343	53088544	Me1-226	15	2.15872	2.47028	1.52629
22	53098239	53098599	Me1-227	56	3.59226	6.92589	5.61694
22	53100586	53101500	Me1-228	17	2.24256	2.68453	1.71704
22	53102377	53103666	Me1-229	23	2.50791	3.4167	2.37561
22	53118077	53118358	Me1-230	49	3.37836	6.1699	4.90563
22	53127833	53129664	Me1-231	44	3.11419	5.58681	4.41349
22	53130507	53132176	Me1-232	89	4.29291	10.3997	8.99651
22	53134261	53134473	Me1-233	19	2.33687	2.92646	1.93558
22	53135220	53136165	Me1-234	35	2.8897	4.69617	3.56278
22	53138649	53139096	Me1-235	37	2.99626	4.87124	3.70039
22	53140271	53140491	Me1-236	20	2.41147	3.11242	2.09768
22	53150413	53150878	Me1-237	78	4.16422	9.29433	7.88754
22	53151804	53153123	Me1-238	29	2.72069	4.05224	2.9546
22	53154403	53154807	Me1-239	17	2.23192	2.66919	1.70434
22	53157452	53158132	Me1-240	30	2.76731	4.14063	3.03002
22	53159104	53160969	Me1-241	29	2.7157	4.06537	2.971
22	53164018	53164461	Me1-242	14	2.11218	2.36733	1.43767
22	53175552	53175731	Me1-243	22	2.45991	3.24548	2.21703
22	53178596	53178798	Me1-244	24	2.54126	3.452	2.40081
22	53181165	53182321	Me1-245	34	2.85148	4.56317	3.43823
22	53183948	53186460	Me1-246	36	2.90873	4.79606	3.65947
22	53187296	53188204	Me1-247	41	3.14602	5.34915	4.13981
22	53200342	53201521	Me1-248	65	3.82186	7.90264	6.55588
22	53202282	53203866	Me1-249	23	2.48386	3.35162	2.3185
22	53204646	53205718	Me1-250	37	3.00037	4.96393	3.79526
22	53207885	53208078	Me1-251	20	2.40254	3.09994	2.0879
22	53211604	53212173	Me1-252	18	2.2827	2.81127	1.84066
22	53214082	53214502	Me1-253	44	3.22893	5.66031	4.431
22	53219480	53224908	Me1-254	41	3.12434	5.33026	4.13027
22	53225892	53231643	Me1-255	40	3.06635	5.18511	4.0036
22	53233756	53236112	Me1-256	31	2.77209	4.25826	3.14645
22	53238400	53238597	Me1-257	36	3.01798	4.86303	3.68113
22	53243745	53245616	Me1-258	22	2.45446	3.25891	2.23269
22	53246363	53249423	Me1-259	23	2.47954	3.34688	2.31464
22	53250730	53251818	Me1-260	47	3.34555	6.04192	4.788
22	53252554	53253094	Me1-261	29	2.69953	4.06572	2.97602
22	53255081	53255691	Me1-262	31	2.8291	4.28947	3.15905
22	53257337	53257556	Me1-263	24	2.47098	3.48761	2.45663
22	53261921	53262309	Me1-264	73	4.04393	8.7653	7.37608
22	53263331	53265717	Me1-265	35	2.90001	4.69349	3.55138
22	53271942	53272329	Me1-266	22	2.49257	3.32156	2.28408
22	53273524	53275805	Me1-267	25	2.54656	3.60007	2.55148
22	53276585	53276920	Me1-268	46	3.34366	5.94013	4.67811
22	53278851	53282583	Me1-269	33	2.85936	4.52356	3.39494
22	53284196	53285096	Me1-270	24	2.5379	3.48433	2.43749
22	53285893	53291044	Me1-271	58	3.62709	7.20013	5.89786
22	53292534	53292731	Me1-272	26	2.61222	3.7124	2.6415
22	53297167	53297464	Me1-273	50	3.47476	6.37521	5.0814
22	53300726	53301013	Me1-274	54	3.54803	6.71461	5.41162
22	53303520	53305166	Me1-275	52	3.47464	6.5353	5.25378
22	53306299	53306594	Me1-276	27	2.66216	3.8397	2.75601
22	53310546	53310818	Me1-277	42	3.18829	5.43603	4.21261
22	53314005	53314235	Me1-278	26	2.64682	3.74431	2.66391
22	53317904	53318158	Me1-279	46	3.2921	5.88862	4.64853
22	53319317	53322244	Me1-280	29	2.75734	4.10788	2.99783
22	53323525	53324100	Me1-281	22	2.45877	3.27002	2.24459
22	53324876	53331378	Me1-282	117	5.00316	13.2896	11.7398
22	53332641	53338482	Me1-283	323	8.94364	34.5602	32.3693
22	53339595	53344700	Me1-284	46	3.22974	5.81964	4.60105
22	53346295	53347779	Me1-285	73	4.0097	8.71798	7.34511
22	53348515	53349241	Me1-286	29	2.73766	4.07313	2.97514
22	53351061	53352006	Me1-287	31	2.7931	4.2944	3.17815
22	53352842	53360024	Me1-288	42	3.15435	5.44176	4.23692
22	53361181	53363658	Me1-289	47	3.33181	6.04223	4.79252
22	53364399	53369506	Me1-290	73	4.01933	8.72214	7.33591
22	53371175	53373183	Me1-291	51	3.50331	6.48719	5.18806
22	53374188	53377284	Me1-292	52	3.47067	6.49512	5.21335
22	53378622	53385467	Me1-293	68	3.87103	8.20306	6.85495
22	53387679	53391758	Me1-294	34	2.90895	4.57973	3.43108
22	53393476	53394022	Me1-295	31	2.80372	4.29208	3.17329
22	53396127	53396307	Me1-296	29	2.7333	4.00713	2.90253
22	53397207	53406932	Me1-297	150	5.69905	16.6854	15.0187
22	53408649	53412699	Me1-298	44	3.2232	5.70044	4.48063
22	53413818	53425134	Me1-299	35	2.87498	4.67186	3.54357
22	53425942	53426761	Me1-300	57	3.67711	7.12115	5.77614
22	53428600	53436204	Me1-301	37	2.94474	4.85667	3.71008
22	53436931	53437355	Me1-302	58	3.68167	7.17359	5.83947
22	53438774	53438976	Me1-303	31	2.82883	4.29459	3.16446
22	53439963	53440166	Me1-304	22	2.40214	3.24234	2.23467
22	53441726	53442226	Me1-305	16	2.20418	2.58963	1.63277
22	53445421	53446940	Me1-306	31	2.77814	4.24343	3.13132
22	53448422	53449674	Me1-307	34	2.91882	4.62787	3.47684
22	53452992	53454154	Me1-308	46	3.28756	5.85271	4.61189
22	53462475	53462909	Me1-309	24	2.52175	3.45024	2.40522
22	53468564	53468866	Me1-310	15	2.19056	2.54526	1.59249
22	53470840	53471996	Me1-311	54	3.54126	6.75447	5.45824
22	53474284	53475088	Me1-312	53	3.40726	6.62459	5.38168
22	53476125	53476532	Me1-313	35	2.9578	4.68725	3.52221
22	53477607	53479245	Me1-314	23	2.5029	3.37938	2.34106
22	53482272	53485233	Me1-315	23	2.48913	3.37294	2.33982
22	53486140	53488531	Me1-316	28	2.68684	3.97388	2.88705
22	53492446	53493855	Me1-317	31	2.81797	4.31717	3.19143
22	53496028	53497148	Me1-318	22	2.45831	3.29328	2.26557
22	53499100	53500429	Me1-319	20	2.38447	3.0798	2.07536
22	53501821	53502040	Me1-320	33	2.88141	4.48046	3.33645
22	53504535	53511633	Me1-321	127	5.25935	14.3058	12.7208
22	53512970	53518345	Me1-322	37	2.96919	4.85964	3.7011
22	53519466	53529831	Me1-323	28	2.68671	3.94965	2.8615
22	53530924	53531168	Me1-324	26	2.56453	3.69909	2.64699
22	53533067	53534997	Me1-325	24	2.53305	3.49854	2.45148
22	53547859	53548767	Me1-326	60	3.69825	7.39212	6.06376
22	53554026	53555004	Me1-327	176	6.44626	19.443	17.6416
22	53556114	53556470	Me1-328	43	3.21836	5.59026	4.36367
22	53558234	53559138	Me1-329	26	2.62445	3.72766	2.65393
22	53559866	53563333	Me1-330	29	2.72318	4.04564	2.94783
22	53564936	53566491	Me1-331	40	3.10968	5.27762	4.08119
22	53567453	53569062	Me1-332	61	3.59142	7.37784	6.10515
22	53570217	53572842	Me1-333	46	3.29439	5.92482	4.68828
22	53573723	53573961	Me1-334	50	3.47356	6.38797	5.09585
22	53574988	53576703	Me1-335	27	2.66413	3.84667	2.76332
22	53578462	53578678	Me1-336	28	2.71246	3.98069	2.88359
22	53579584	53582885	Me1-337	47	3.33332	6.03024	4.78226
22	53590958	53591247	Me1-338	34	2.90092	4.57275	3.42511
22	53592646	53592941	Me1-339	45	3.29336	5.83437	4.58897
22	53597312	53599589	Me1-340	52	3.48678	6.49857	5.20836
22	53602307	53604760	Me1-341	56	3.48876	6.87873	5.6192
22	53609838	53610070	Me1-342	24	2.43504	3.45271	2.42194
22	53611688	53614111	Me1-343	54	3.46012	6.72708	5.45379
22	53616870	53622751	Me1-344	167	6.23793	18.4989	16.7399
22	53624247	53625416	Me1-345	64	3.70306	7.78734	6.46407
22	53626775	53627275	Me1-346	26	2.6176	3.74315	2.67767
22	53628687	53629191	Me1-347	36	2.95646	4.81844	3.65992
22	53630060	53630506	Me1-348	51	3.48769	6.47955	5.18466
22	53631397	53638951	Me1-349	69	3.92191	8.27084	6.90383
22	53639714	53642588	Me1-350	61	3.71768	7.50169	6.17516
22	53643405	53644020	Me1-351	74	4.10186	8.88574	7.47645
22	53646584	53650882	Me1-352	235	7.37324	25.4621	23.5635
22	53652309	53652767	Me1-353	107	4.85856	12.273	10.7396
22	53654427	53660554	Me1-354	139	5.50181	15.6008	13.9802
22	53663263	53665852	Me1-355	97	4.58918	11.2638	9.77532
22	53666576	53682421	Me1-356	193	6.5598	21.1273	19.3345
22	53683320	53689798	Me1-357	99	4.64151	11.4846	9.99978
22	53691656	53715082	Me1-358	225	7.25663	24.4301	22.5182
22	53715899	53716195	Me1-359	27	2.65564	3.83659	2.75412
22	53717068	53724411	Me1-360	74	3.99157	8.81983	7.45491
22	53726490	53726709	Me1-361	21	2.44143	3.21707	2.19378
22	53728551	53733318	Me1-362	118	4.98019	13.3962	11.8681
22	53734191	53738098	Me1-363	88	4.47507	10.3109	8.82307
22	53739047	53739391	Me1-364	27	2.66883	3.83863	2.75228
22	53740147	53741937	Me1-365	54	3.55206	6.79572	5.49818
22	53743426	53748833	Me1-366	46	3.27303	5.86083	4.62983
22	53749631	53751815	Me1-367	239	7.6627	25.8979	23.9006
22	53753047	53754820	Me1-368	60	3.66524	7.31488	6.0009
22	53756586	53757806	Me1-369	33	2.86725	4.50121	3.36474
22	53759569	53766491	Me1-370	109	4.74064	12.4793	10.9907
22	53767944	53770727	Me1-371	75	4.0487	8.96269	7.57734
22	53771467	53771675	Me1-372	28	2.71873	3.98894	2.88886
22	53777127	53777461	Me1-373	36	2.95997	4.78711	3.62774
22	53779835	53782215	Me1-374	29	2.71037	3.9991	2.90393
22	53783551	53785313	Me1-375	33	2.89568	4.54062	3.39531
22	53786065	53788635	Me1-376	43	3.07353	5.5322	4.37167
22	53789736	53791728	Me1-377	30	2.71748	4.16554	3.07058
22	53793743	53795229	Me1-378	99	4.60737	11.4433	9.97128
22	53796099	53796781	Me1-379	73	4.01153	8.7543	7.37514
22	53797502	53798356	Me1-380	65	3.81771	7.89293	6.54938
22	53801595	53805379	Me1-381	74	3.90575	8.76438	7.41086
22	53807301	53807757	Me1-382	30	2.77805	4.19224	3.07889
22	53809362	53816286	Me1-383	148	5.72594	16.5057	14.8462
22	53818226	53818768	Me1-384	16	2.21669	2.61473	1.65452
22	53820782	53821412	Me1-385	49	3.33993	6.15881	4.91507
22	53823393	53824199	Me1-386	41	3.08826	5.30402	4.12046
22	53830707	53831233	Me1-387	34	2.91265	4.62256	3.47387
22	53831953	53837497	Me1-388	65	3.8229	7.90139	6.54772
22	53838407	53838814	Me1-389	39	2.99479	5.08554	3.91178
22	53840440	53841724	Me1-390	25	2.57574	3.63298	2.57575
22	53843863	53845242	Me1-391	32	2.8398	4.41632	3.28691
22	53846650	53847289	Me1-392	17	2.24009	2.67899	1.7121
22	53849552	53849801	Me1-393	29	2.74957	4.07685	2.96834
22	53856800	53857841	Me1-394	21	2.39528	3.16031	2.15213
22	53859045	53859875	Me1-395	46	3.30562	5.85189	4.60201
22	53860913	53864571	Me1-396	119	5.04761	13.4733	11.9162
22	53865387	53866044	Me1-397	230	7.39894	24.9375	23.0141
22	53866879	53867944	Me1-398	33	2.76828	4.42956	3.31964
22	53870552	53871197	Me1-399	24	2.56663	3.55586	2.49939
22	53874874	53876121	Me1-400	35	2.93729	4.73025	3.57924
22	53881573	53882742	Me1-401	32	2.83708	4.3945	3.26694
22	53884000	53887172	Me1-402	51	3.42565	6.39673	5.13018
22	53890194	53890438	Me1-403	19	2.33015	2.90686	1.91477
22	53892017	53892293	Me1-404	31	2.81062	4.27705	3.15295
22	53893641	53894142	Me1-405	24	2.56229	3.53798	2.48155
22	53895542	53896557	Me1-406	30	2.7882	4.19541	3.07864
22	53898149	53898337	Me1-407	21	2.40179	3.10921	2.10097
22	53900471	53900672	Me1-408	25	2.60895	3.63939	2.56938
22	53901472	53902806	Me1-409	37	3.01328	4.90492	3.72697
22	53903659	53903852	Me1-410	21	2.43978	3.18819	2.16564
22	53914624	53914841	Me1-411	21	2.40415	3.12453	2.1116
22	53916636	53918618	Me1-412	31	2.799	4.28953	3.17087
22	53920787	53921095	Me1-413	32	2.86695	4.39458	3.25365
22	53922503	53924846	Me1-414	23	2.49601	3.36909	2.33085
22	53925863	53926582	Me1-415	15	2.1706	2.5038	1.55641
22	53930886	53937583	Me1-416	64	3.64178	7.77415	6.49387
22	53939609	53942325	Me1-417	26	2.57527	3.6879	2.63012
22	53944741	53946809	Me1-418	23	2.49233	3.3687	2.33198
22	53947595	53949026	Me1-419	24	2.53131	3.51275	2.46553
22	53949766	53950300	Me1-420	64	3.89922	7.88718	6.49914
22	53951030	53954212	Me1-421	44	3.17141	5.62606	4.42631
22	53955424	53959170	Me1-422	29	2.69767	4.03671	2.94752
22	53964236	53964839	Me1-423	28	2.69184	3.987	2.89661
22	53965996	53968724	Me1-424	21	2.38488	3.11417	2.10587
22	53970208	53974392	Me1-425	34	2.86337	4.53415	3.40006
22	53978233	53978452	Me1-426	33	2.89522	4.54213	3.3988
22	53980068	53981143	Me1-427	85	4.33085	10.0004	8.56161
22	53984232	53985387	Me1-428	46	3.31539	5.91143	4.66263
22	53986539	53987459	Me1-429	100	4.49562	11.4809	10.0555

## Sheet: S3
Chr	Start	End	Name	Score	Signal Value	P-value	Q-value	Peak Offset
22	51947844	51948053	Me3-1	49	2.90925	6.51287	4.96803	75
22	51950878	51951109	Me3-2	65	3.24493	8.17175	6.52168	130
22	51957125	51958952	Me3-3	16576	111.335	1660.89	1657.64	572
22	51959564	51959762	Me3-4	113	4.14009	13.1974	11.3938	102
22	51960125	51960404	Me3-5	141	4.58766	15.9951	14.1467	168
22	51966295	51966458	Me3-6	59	3.13304	7.6038	5.98481	79
22	52028287	52028471	Me3-7	44	2.79735	5.99092	4.48921	57
22	52053714	52053856	Me3-8	40	2.68546	5.48538	4.03042	76
22	52055257	52055512	Me3-9	82	3.58061	9.95989	8.23634	80
22	52061789	52061944	Me3-10	27	2.34978	4.07358	2.77494	26
22	52070389	52070654	Me3-11	127	4.36387	14.5745	12.7471	154
22	52075193	52075400	Me3-12	59	3.13304	7.6038	5.98481	89
22	52078508	52078913	Me3-13	35	2.57357	4.99687	3.59183	345
22	52080990	52081574	Me3-14	49	2.90925	6.51287	4.96803	103
22	52086559	52086738	Me3-15	49	2.90925	6.51287	4.96803	86
22	52088844	52091252	Me3-16	3935	36.9251	396.001	393.512	1184
22	52091403	52091824	Me3-17	94	3.8044	11.2181	9.45793	152
22	52094442	52094741	Me3-18	44	2.79735	5.99092	4.48921	94
22	52095823	52095996	Me3-19	44	2.79735	5.99092	4.48921	91
22	52096648	52096859	Me3-20	44	2.79735	5.99092	4.48921	88
22	52098040	52098248	Me3-21	35	2.57357	4.99687	3.59183	114
22	52098802	52099224	Me3-22	107	4.02819	12.5258	10.7355	285
22	52104273	52104462	Me3-23	49	2.90925	6.51287	4.96803	118
22	52105178	52105325	Me3-24	44	2.79735	5.99092	4.48921	109
22	52105821	52106299	Me3-25	54	3.02114	7.05068	5.46671	176
22	52112895	52113083	Me3-26	54	3.02114	7.05068	5.46671	112
22	52113253	52114449	Me3-27	533	9.51101	55.3839	53.3108	303
22	52115122	52115753	Me3-28	141	4.58766	15.9951	14.1467	483
22	52115992	52116326	Me3-29	35	2.57357	4.99687	3.59183	39
22	52116759	52116894	Me3-30	31	2.46167	4.52604	3.17335	68
22	52119160	52119327	Me3-31	54	3.02114	7.05068	5.46671	116
22	52119502	52121105	Me3-32	100	3.9163	11.866	10.09	771
22	52121522	52121688	Me3-33	40	2.68546	5.48538	4.03042	100
22	52124122	52124347	Me3-34	82	3.58061	9.95989	8.23634	93
22	52124890	52125064	Me3-35	82	3.58061	9.95989	8.23634	66
22	52133133	52133460	Me3-36	76	3.46872	9.35022	7.64826	244
22	52134860	52135226	Me3-37	163	4.92334	18.2028	16.3273	238
22	52136546	52138156	Me3-38	13624	95.3338	1365.52	1362.44	707
22	52143002	52143235	Me3-39	49	2.90925	6.51287	4.96803	79
22	52143383	52143555	Me3-40	59	3.13304	7.6038	5.98481	49
22	52144613	52144816	Me3-41	31	2.46167	4.52604	3.17335	139
22	52145234	52146006	Me3-42	70	3.35683	8.75403	7.07646	123
22	52146679	52147162	Me3-43	54	3.02114	7.05068	5.46671	239
22	52148288	52148615	Me3-44	70	3.35683	8.75403	7.07646	275
22	52149810	52150046	Me3-45	59	3.13304	7.6038	5.98481	114
22	52156318	52156487	Me3-46	44	2.79735	5.99092	4.48921	125
22	52157677	52158148	Me3-47	70	3.35683	8.75403	7.07646	318
22	52158551	52158691	Me3-48	44	2.79735	5.99092	4.48921	91
22	52163092	52164509	Me3-49	4459	40.5057	448.478	445.952	902
22	52164683	52164848	Me3-50	70	3.35683	8.75403	7.07646	91
22	52165441	52165577	Me3-51	35	2.57357	4.99687	3.59183	40
22	52171028	52171187	Me3-52	49	2.90925	6.51287	4.96803	35
22	52181745	52181901	Me3-53	27	2.34978	4.07358	2.77494	139
22	52189772	52189950	Me3-54	54	3.02114	7.05068	5.46671	57
22	52191522	52191707	Me3-55	44	2.79735	5.99092	4.48921	31
22	52193300	52193441	Me3-56	40	2.68546	5.48538	4.03042	67
22	52196503	52196704	Me3-57	54	3.02114	7.05068	5.46671	92
22	52203308	52203478	Me3-58	40	2.68546	5.48538	4.03042	104
22	52204748	52205004	Me3-59	127	4.36387	14.5745	12.7471	68
22	52205189	52205504	Me3-60	193	5.37092	21.2809	19.3743	159
22	52208903	52209476	Me3-61	553	9.73479	57.4596	55.3803	312
22	52211167	52211501	Me3-62	155	4.81145	17.457	15.59	211
22	52211784	52211979	Me3-63	70	3.35683	8.75403	7.07646	109
22	52212378	52212517	Me3-64	31	2.46167	4.52604	3.17335	80
22	52213206	52213568	Me3-65	49	2.90925	6.51287	4.96803	271
22	52218639	52218813	Me3-66	35	2.57357	4.99687	3.59183	98
22	52221891	52223390	Me3-67	209	5.59471	22.874	20.9535	1252
22	52224617	52225129	Me3-68	54	3.02114	7.05068	5.46671	212
22	52227809	52228023	Me3-69	94	3.8044	11.2181	9.45793	94
22	52228990	52229201	Me3-70	27	2.34978	4.07358	2.77494	131
22	52233145	52233569	Me3-71	59	3.13304	7.6038	5.98481	318
22	52236112	52236243	Me3-72	40	2.68546	5.48538	4.03042	60
22	52236378	52237124	Me3-73	120	4.25198	13.8804	12.0645	653
22	52243743	52243929	Me3-74	54	3.02114	7.05068	5.46671	67
22	52244667	52244829	Me3-75	27	2.34978	4.07358	2.77494	114
22	52245273	52245818	Me3-76	76	3.46872	9.35022	7.64826	123
22	52247886	52248222	Me3-77	44	2.79735	5.99092	4.48921	177
22	52249600	52249861	Me3-78	35	2.57357	4.99687	3.59183	73
22	52250077	52250584	Me3-79	59	3.13304	7.6038	5.98481	114
22	52250836	52251048	Me3-80	35	2.57357	4.99687	3.59183	33
22	52251958	52252222	Me3-81	49	2.90925	6.51287	4.96803	164
22	52252442	52252681	Me3-82	100	3.9163	11.866	10.09	108
22	52253231	52255363	Me3-83	54	3.02114	7.05068	5.46671	1219
22	52255689	52255847	Me3-84	40	2.68546	5.48538	4.03042	67
22	52256068	52256537	Me3-85	49	2.90925	6.51287	4.96803	151
22	52256936	52257238	Me3-86	35	2.57357	4.99687	3.59183	32
22	52257439	52257920	Me3-87	70	3.35683	8.75403	7.07646	210
22	52258686	52260032	Me3-88	897	13.2035	91.9282	89.7684	474
22	52260366	52260514	Me3-89	31	2.46167	4.52604	3.17335	117
22	52260681	52261305	Me3-90	40	2.68546	5.48538	4.03042	330
22	52262077	52264351	Me3-91	258	6.26607	27.8531	25.8965	595
22	52265970	52266140	Me3-92	31	2.46167	4.52604	3.17335	51
22	52266506	52266889	Me3-93	44	2.79735	5.99092	4.48921	82
22	52267850	52269302	Me3-94	59	3.13304	7.6038	5.98481	850
22	52269507	52270045	Me3-95	54	3.02114	7.05068	5.46671	358
22	52270179	52271543	Me3-96	70	3.35683	8.75403	7.07646	798
22	52272100	52272383	Me3-97	100	3.9163	11.866	10.09	139
22	52274512	52274943	Me3-98	59	3.13304	7.6038	5.98481	389
22	52276143	52276626	Me3-99	59	3.13304	7.6038	5.98481	386
22	52277446	52277624	Me3-100	31	2.46167	4.52604	3.17335	50
22	52277833	52278531	Me3-101	148	4.69956	16.7209	14.863	445
22	52278831	52279074	Me3-102	82	3.58061	9.95989	8.23634	132
22	52280344	52280809	Me3-103	76	3.46872	9.35022	7.64826	365
22	52280987	52281268	Me3-104	76	3.46872	9.35022	7.64826	202
22	52281919	52282269	Me3-105	134	4.47577	15.2795	13.4413	237
22	52283327	52285089	Me3-106	29451	176.681	2949.38	2945.13	851
22	52286928	52287277	Me3-107	35	2.57357	4.99687	3.59183	135
22	52289225	52290072	Me3-108	225	5.8185	24.5013	22.568	551
22	52290445	52290671	Me3-109	31	2.46167	4.52604	3.17335	179
22	52296689	52296950	Me3-110	44	2.79735	5.99092	4.48921	178
22	52297554	52298223	Me3-111	44	2.79735	5.99092	4.48921	37
22	52300236	52301811	Me3-112	2837	29.0925	286.106	283.708	464
22	52302249	52302414	Me3-113	35	2.57357	4.99687	3.59183	39
22	52311733	52312206	Me3-114	35	2.57357	4.99687	3.59183	356
22	52313039	52313762	Me3-115	65	3.24493	8.17175	6.52168	311
22	52314472	52314912	Me3-116	35	2.57357	4.99687	3.59183	60
22	52315338	52315553	Me3-117	27	2.34978	4.07358	2.77494	78
22	52316570	52316712	Me3-118	27	2.34978	4.07358	2.77494	44
22	52316966	52317101	Me3-119	35	2.57357	4.99687	3.59183	88
22	52320909	52321357	Me3-120	49	2.90925	6.51287	4.96803	196
22	52322036	52322791	Me3-121	76	3.46872	9.35022	7.64826	78
22	52323111	52323255	Me3-122	40	2.68546	5.48538	4.03042	79
22	52323669	52323850	Me3-123	65	3.24493	8.17175	6.52168	99
22	52324341	52324501	Me3-124	35	2.57357	4.99687	3.59183	52
22	52324857	52325329	Me3-125	65	3.24493	8.17175	6.52168	168
22	52325656	52326041	Me3-126	31	2.46167	4.52604	3.17335	134
22	52326350	52326750	Me3-127	35	2.57357	4.99687	3.59183	342
22	52327219	52327499	Me3-128	31	2.46167	4.52604	3.17335	135
22	52327746	52327989	Me3-129	40	2.68546	5.48538	4.03042	183
22	52328504	52328747	Me3-130	94	3.8044	11.2181	9.45793	134
22	52331833	52332091	Me3-131	31	2.46167	4.52604	3.17335	232
22	52332764	52333063	Me3-132	82	3.58061	9.95989	8.23634	168
22	52344260	52344680	Me3-133	59	3.13304	7.6038	5.98481	348
22	52349112	52349255	Me3-134	44	2.79735	5.99092	4.48921	90
22	52349443	52349766	Me3-135	54	3.02114	7.05068	5.46671	119
22	52352353	52352517	Me3-136	44	2.79735	5.99092	4.48921	43
22	52352791	52352957	Me3-137	49	2.90925	6.51287	4.96803	90
22	52353920	52354194	Me3-138	120	4.25198	13.8804	12.0645	130
22	52358510	52358857	Me3-139	59	3.13304	7.6038	5.98481	59
22	52360765	52363004	Me3-140	24267	151.057	2430.52	2426.73	921
22	52363700	52363963	Me3-141	65	3.24493	8.17175	6.52168	176
22	52366766	52367126	Me3-142	40	2.68546	5.48538	4.03042	305
22	52368212	52368566	Me3-143	54	3.02114	7.05068	5.46671	246
22	52369057	52369437	Me3-144	49	2.90925	6.51287	4.96803	86
22	52376468	52376793	Me3-145	44	2.79735	5.99092	4.48921	158
22	52377756	52378494	Me3-146	70	3.35683	8.75403	7.07646	659
22	52378636	52378808	Me3-147	44	2.79735	5.99092	4.48921	92
22	52379704	52379959	Me3-148	82	3.58061	9.95989	8.23634	152
22	52382387	52382535	Me3-149	31	2.46167	4.52604	3.17335	99
22	52384148	52384561	Me3-150	100	3.9163	11.866	10.09	117
22	52385245	52385591	Me3-151	31	2.46167	4.52604	3.17335	169
22	52385725	52386341	Me3-152	82	3.58061	9.95989	8.23634	103
22	52386513	52386862	Me3-153	54	3.02114	7.05068	5.46671	266
22	52387328	52387613	Me3-154	44	2.79735	5.99092	4.48921	95
22	52388496	52388697	Me3-155	54	3.02114	7.05068	5.46671	121
22	52389578	52389961	Me3-156	65	3.24493	8.17175	6.52168	213
22	52393066	52393256	Me3-157	31	2.46167	4.52604	3.17335	115
22	52394475	52394655	Me3-158	44	2.79735	5.99092	4.48921	147
22	52394826	52395756	Me3-159	88	3.69251	10.5826	8.83985	393
22	52400779	52401053	Me3-160	76	3.46872	9.35022	7.64826	173
22	52402888	52403041	Me3-161	44	2.79735	5.99092	4.48921	64
22	52406187	52406359	Me3-162	49	2.90925	6.51287	4.96803	83
22	52409692	52410003	Me3-163	35	2.57357	4.99687	3.59183	233
22	52425037	52427859	Me3-164	22979	144.567	2301.68	2297.99	992
22	52433293	52433476	Me3-165	54	3.02114	7.05068	5.46671	82
22	52438514	52438678	Me3-166	49	2.90925	6.51287	4.96803	99
22	52452261	52452400	Me3-167	44	2.79735	5.99092	4.48921	73
22	52455580	52455788	Me3-168	100	3.9163	11.866	10.09	80
22	52467399	52467592	Me3-169	70	3.35683	8.75403	7.07646	127
22	52481788	52482039	Me3-170	70	3.35683	8.75403	7.07646	132
22	52495739	52496053	Me3-171	54	3.02114	7.05068	5.46671	63
22	52505814	52506031	Me3-172	82	3.58061	9.95989	8.23634	141
22	52507345	52507477	Me3-173	40	2.68546	5.48538	4.03042	42
22	52508167	52508393	Me3-174	76	3.46872	9.35022	7.64826	117
22	52509079	52509392	Me3-175	54	3.02114	7.05068	5.46671	243
22	52509995	52510324	Me3-176	120	4.25198	13.8804	12.0645	180
22	52511220	52511631	Me3-177	54	3.02114	7.05068	5.46671	229
22	52511805	52516753	Me3-178	12096	86.8299	1212.67	1209.68	4176
22	52517419	52518297	Me3-179	65	3.24493	8.17175	6.52168	181
22	52519123	52519467	Me3-180	31	2.46167	4.52604	3.17335	322
22	52519710	52520951	Me3-181	94	3.8044	11.2181	9.45793	194
22	52521163	52521593	Me3-182	70	3.35683	8.75403	7.07646	180
22	52521758	52522802	Me3-183	44	2.79735	5.99092	4.48921	829
22	52522946	52523245	Me3-184	40	2.68546	5.48538	4.03042	219
22	52524208	52524532	Me3-185	44	2.79735	5.99092	4.48921	60
22	52524709	52525258	Me3-186	54	3.02114	7.05068	5.46671	152
22	52525563	52532217	Me3-187	311	6.93744	33.1078	31.121	5296
22	52532566	52534292	Me3-188	59	3.13304	7.6038	5.98481	1320
22	52534457	52534804	Me3-189	70	3.35683	8.75403	7.07646	133
22	52535051	52535369	Me3-190	31	2.46167	4.52604	3.17335	105
22	52535545	52535842	Me3-191	40	2.68546	5.48538	4.03042	173
22	52536291	52539325	Me3-192	839	12.644	86.103	83.9547	1603
22	52539496	52540526	Me3-193	88	3.69251	10.5826	8.83985	250
22	52540691	52540962	Me3-194	65	3.24493	8.17175	6.52168	176
22	52541968	52542378	Me3-195	141	4.58766	15.9951	14.1467	150
22	52542740	52549675	Me3-196	16765	112.342	1679.8	1676.53	6079
22	52550097	52550453	Me3-197	365	7.6088	38.6118	36.5988	209
22	52554570	52554867	Me3-198	217	5.7066	23.6835	21.7564	166
22	52555080	52555639	Me3-199	120	4.25198	13.8804	12.0645	250
22	52556727	52556947	Me3-200	59	3.13304	7.6038	5.98481	131
22	52560850	52561088	Me3-201	113	4.14009	13.1974	11.3938	106
22	52561296	52563015	Me3-202	293	6.71365	31.3274	29.3501	204
22	52563419	52563655	Me3-203	76	3.46872	9.35022	7.64826	106
22	52563862	52564038	Me3-204	76	3.46872	9.35022	7.64826	93
22	52564243	52567628	Me3-205	302	6.82555	32.2141	30.232	873
22	52567974	52568608	Me3-206	54	3.02114	7.05068	5.46671	142
22	52568789	52569421	Me3-207	107	4.02819	12.5258	10.7355	335
22	52570115	52571722	Me3-208	193	5.37092	21.2809	19.3743	442
22	52572314	52575743	Me3-209	178	5.14713	19.7234	17.8317	1876
22	52575983	52576463	Me3-210	113	4.14009	13.1974	11.3938	261
22	52576972	52577850	Me3-211	141	4.58766	15.9951	14.1467	526
22	52578296	52579506	Me3-212	805	12.3084	82.6534	80.5123	410
22	52580145	52580284	Me3-213	27	2.34978	4.07358	2.77494	93
22	52580425	52581709	Me3-214	70	3.35683	8.75403	7.07646	160
22	52581918	52584008	Me3-215	225	5.8185	24.5013	22.568	1104
22	52584366	52584510	Me3-216	35	2.57357	4.99687	3.59183	39
22	52584795	52585010	Me3-217	35	2.57357	4.99687	3.59183	113
22	52585199	52585804	Me3-218	54	3.02114	7.05068	5.46671	284
22	52585942	52586137	Me3-219	49	2.90925	6.51287	4.96803	91
22	52589872	52590139	Me3-220	40	2.68546	5.48538	4.03042	182
22	52590410	52590653	Me3-221	40	2.68546	5.48538	4.03042	56
22	52591163	52591966	Me3-222	70	3.35683	8.75403	7.07646	549
22	52592939	52593126	Me3-223	54	3.02114	7.05068	5.46671	100
22	52593805	52594082	Me3-224	54	3.02114	7.05068	5.46671	122
22	52595187	52596468	Me3-225	76	3.46872	9.35022	7.64826	490
22	52596622	52597341	Me3-226	59	3.13304	7.6038	5.98481	578
22	52597619	52598126	Me3-227	31	2.46167	4.52604	3.17335	125
22	52598364	52598597	Me3-228	35	2.57357	4.99687	3.59183	128
22	52599575	52599793	Me3-229	40	2.68546	5.48538	4.03042	118
22	52600014	52600699	Me3-230	54	3.02114	7.05068	5.46671	151
22	52601025	52601339	Me3-231	40	2.68546	5.48538	4.03042	119
22	52601750	52602695	Me3-232	148	4.69956	16.7209	14.863	269
22	52602935	52603163	Me3-233	59	3.13304	7.6038	5.98481	127
22	52603366	52604173	Me3-234	141	4.58766	15.9951	14.1467	256
22	52604460	52604767	Me3-235	44	2.79735	5.99092	4.48921	264
22	52605164	52605452	Me3-236	65	3.24493	8.17175	6.52168	197
22	52605594	52606195	Me3-237	54	3.02114	7.05068	5.46671	184
22	52606341	52610163	Me3-238	5064	44.5339	508.978	506.41	3000
22	52610413	52610727	Me3-239	59	3.13304	7.6038	5.98481	218
22	52611316	52613328	Me3-240	178	5.14713	19.7234	17.8317	1431
22	52613625	52614108	Me3-241	94	3.8044	11.2181	9.45793	296
22	52615738	52615965	Me3-242	31	2.46167	4.52604	3.17335	170
22	52616158	52616585	Me3-243	88	3.69251	10.5826	8.83985	177
22	52616893	52621117	Me3-244	3630	34.7991	365.471	363.007	2621
22	52621272	52621458	Me3-245	54	3.02114	7.05068	5.46671	105
22	52622293	52622434	Me3-246	23	2.23788	3.64023	2.39643	49
22	52622589	52622732	Me3-247	35	2.57357	4.99687	3.59183	92
22	52623105	52623600	Me3-248	44	2.79735	5.99092	4.48921	405
22	52624294	52624692	Me3-249	31	2.46167	4.52604	3.17335	288
22	52625364	52626144	Me3-250	82	3.58061	9.95989	8.23634	488
22	52626958	52628028	Me3-251	65	3.24493	8.17175	6.52168	87
22	52629160	52629421	Me3-252	76	3.46872	9.35022	7.64826	94
22	52630059	52630621	Me3-253	94	3.8044	11.2181	9.45793	406
22	52630780	52631028	Me3-254	49	2.90925	6.51287	4.96803	168
22	52631183	52631329	Me3-255	40	2.68546	5.48538	4.03042	92
22	52631676	52631906	Me3-256	49	2.90925	6.51287	4.96803	147
22	52632099	52632458	Me3-257	40	2.68546	5.48538	4.03042	301
22	52632950	52633209	Me3-258	54	3.02114	7.05068	5.46671	90
22	52633365	52634488	Me3-259	217	5.7066	23.6835	21.7564	439
22	52634919	52635076	Me3-260	31	2.46167	4.52604	3.17335	129
22	52635614	52635818	Me3-261	44	2.79735	5.99092	4.48921	115
22	52636038	52636489	Me3-262	54	3.02114	7.05068	5.46671	280
22	52636754	52637622	Me3-263	107	4.02819	12.5258	10.7355	306
22	52637773	52637925	Me3-264	23	2.23788	3.64023	2.39643	116
22	52638760	52639294	Me3-265	59	3.13304	7.6038	5.98481	377
22	52640123	52640824	Me3-266	65	3.24493	8.17175	6.52168	406
22	52641823	52642200	Me3-267	54	3.02114	7.05068	5.46671	140
22	52642581	52644074	Me3-268	44	2.79735	5.99092	4.48921	1186
22	52644711	52645309	Me3-269	54	3.02114	7.05068	5.46671	254
22	52646912	52647133	Me3-270	27	2.34978	4.07358	2.77494	141
22	52647312	52647536	Me3-271	40	2.68546	5.48538	4.03042	143
22	52647777	52648400	Me3-272	59	3.13304	7.6038	5.98481	276
22	52648585	52649078	Me3-273	54	3.02114	7.05068	5.46671	269
22	52649350	52650056	Me3-274	70	3.35683	8.75403	7.07646	274
22	52650828	52651381	Me3-275	65	3.24493	8.17175	6.52168	223
22	52652840	52653263	Me3-276	65	3.24493	8.17175	6.52168	70
22	52654143	52656734	Me3-277	13058	92.2008	1308.85	1305.8	1562
22	52657213	52657345	Me3-278	40	2.68546	5.48538	4.03042	37
22	52661296	52661494	Me3-279	65	3.24493	8.17175	6.52168	96
22	52663265	52664070	Me3-280	311	6.93744	33.1078	31.121	237
22	52671440	52672178	Me3-281	100	3.9163	11.866	10.09	188
22	52672604	52672744	Me3-282	27	2.34978	4.07358	2.77494	34
22	52674225	52674651	Me3-283	54	3.02114	7.05068	5.46671	82
22	52675459	52675816	Me3-284	35	2.57357	4.99687	3.59183	290
22	52676721	52676856	Me3-285	35	2.57357	4.99687	3.59183	74
22	52693001	52693261	Me3-286	59	3.13304	7.6038	5.98481	125
22	52694375	52694560	Me3-287	44	2.79735	5.99092	4.48921	64
22	52698382	52698563	Me3-288	23	2.23788	3.64023	2.39643	71
22	52699196	52699461	Me3-289	76	3.46872	9.35022	7.64826	134
22	52700088	52700262	Me3-290	54	3.02114	7.05068	5.46671	86
22	52704655	52704925	Me3-291	100	3.9163	11.866	10.09	113
22	52705727	52705888	Me3-292	49	2.90925	6.51287	4.96803	82
22	52706873	52707437	Me3-293	54	3.02114	7.05068	5.46671	111
22	52715656	52716146	Me3-294	44	2.79735	5.99092	4.48921	66
22	52716895	52717145	Me3-295	40	2.68546	5.48538	4.03042	100
22	52720206	52720404	Me3-296	76	3.46872	9.35022	7.64826	75
22	52721660	52721847	Me3-297	44	2.79735	5.99092	4.48921	85
22	52722913	52723295	Me3-298	49	2.90925	6.51287	4.96803	310
22	52724403	52724744	Me3-299	35	2.57357	4.99687	3.59183	42
22	52725714	52726275	Me3-300	76	3.46872	9.35022	7.64826	188
22	52731285	52732020	Me3-301	155	4.81145	17.457	15.59	211
22	52736660	52736929	Me3-302	54	3.02114	7.05068	5.46671	143
22	52737268	52737460	Me3-303	40	2.68546	5.48538	4.03042	66
22	52738073	52738268	Me3-304	23	2.23788	3.64023	2.39643	153
22	52738716	52738899	Me3-305	40	2.68546	5.48538	4.03042	48
22	52740684	52740859	Me3-306	59	3.13304	7.6038	5.98481	103
22	52749284	52749440	Me3-307	35	2.57357	4.99687	3.59183	95
22	52749677	52749924	Me3-308	44	2.79735	5.99092	4.48921	72
22	52752697	52752901	Me3-309	35	2.57357	4.99687	3.59183	116
22	52760850	52761050	Me3-310	65	3.24493	8.17175	6.52168	86
22	52764238	52764459	Me3-311	35	2.57357	4.99687	3.59183	125
22	52764609	52764787	Me3-312	31	2.46167	4.52604	3.17335	121
22	52765670	52765894	Me3-313	65	3.24493	8.17175	6.52168	87
22	52771522	52772010	Me3-314	76	3.46872	9.35022	7.64826	287
22	52772578	52772820	Me3-315	70	3.35683	8.75403	7.07646	118
22	52773222	52773656	Me3-316	59	3.13304	7.6038	5.98481	336
22	52775242	52775515	Me3-317	35	2.57357	4.99687	3.59183	132
22	52776440	52776857	Me3-318	49	2.90925	6.51287	4.96803	345
22	52777122	52777297	Me3-319	40	2.68546	5.48538	4.03042	80
22	52778644	52778796	Me3-320	35	2.57357	4.99687	3.59183	140
22	52779688	52780029	Me3-321	40	2.68546	5.48538	4.03042	272
22	52780454	52781286	Me3-322	59	3.13304	7.6038	5.98481	427
22	52782325	52782807	Me3-323	65	3.24493	8.17175	6.52168	263
22	52783093	52783301	Me3-324	44	2.79735	5.99092	4.48921	84
22	52783728	52784200	Me3-325	65	3.24493	8.17175	6.52168	116
22	52785227	52785921	Me3-326	59	3.13304	7.6038	5.98481	179
22	52786137	52786524	Me3-327	134	4.47577	15.2795	13.4413	193
22	52787665	52789645	Me3-328	627	10.5181	64.8777	62.7779	1292
22	52791887	52792272	Me3-329	88	3.69251	10.5826	8.83985	249
22	52792649	52795822	Me3-330	7048	57.1779	707.547	704.853	1161
22	52795961	52796805	Me3-331	185	5.25903	20.4976	18.5983	148
22	52796956	52797459	Me3-332	100	3.9163	11.866	10.09	312
22	52797939	52798135	Me3-333	49	2.90925	6.51287	4.96803	116
22	52798795	52799245	Me3-334	59	3.13304	7.6038	5.98481	187
22	52799447	52799669	Me3-335	31	2.46167	4.52604	3.17335	164
22	52799936	52801059	Me3-336	54	3.02114	7.05068	5.46671	413
22	52801210	52801590	Me3-337	35	2.57357	4.99687	3.59183	303
22	52802227	52803548	Me3-338	113	4.14009	13.1974	11.3938	1089
22	52804119	52804435	Me3-339	65	3.24493	8.17175	6.52168	88
22	52804599	52805627	Me3-340	82	3.58061	9.95989	8.23634	434
22	52805838	52806406	Me3-341	49	2.90925	6.51287	4.96803	270
22	52806732	52806929	Me3-342	54	3.02114	7.05068	5.46671	42
22	52807262	52807669	Me3-343	40	2.68546	5.48538	4.03042	212
22	52808281	52808541	Me3-344	40	2.68546	5.48538	4.03042	143
22	52809285	52811179	Me3-345	94	3.8044	11.2181	9.45793	1750
22	52811367	52812224	Me3-346	163	4.92334	18.2028	16.3273	634
22	52812960	52813721	Me3-347	148	4.69956	16.7209	14.863	484
22	52813976	52815699	Me3-348	134	4.47577	15.2795	13.4413	139
22	52815975	52816974	Me3-349	107	4.02819	12.5258	10.7355	657
22	52817311	52817958	Me3-350	31	2.46167	4.52604	3.17335	103
22	52819602	52820251	Me3-351	148	4.69956	16.7209	14.863	181
22	52822093	52822270	Me3-352	44	2.79735	5.99092	4.48921	145
22	52829569	52829848	Me3-353	35	2.57357	4.99687	3.59183	32
22	52839079	52839223	Me3-354	31	2.46167	4.52604	3.17335	39
22	52858781	52859171	Me3-355	94	3.8044	11.2181	9.45793	273
22	52861644	52861825	Me3-356	31	2.46167	4.52604	3.17335	153
22	52864783	52864950	Me3-357	62	3.14321	7.84104	6.22174	105
22	52870074	52870250	Me3-358	27	2.34978	4.07358	2.77494	138
22	52872478	52873051	Me3-359	134	4.47577	15.2795	13.4413	171
22	52876215	52876365	Me3-360	49	2.90925	6.51287	4.96803	64
22	52876634	52877070	Me3-361	65	3.24493	8.17175	6.52168	321
22	52878401	52878672	Me3-362	70	3.35683	8.75403	7.07646	173
22	52883537	52884286	Me3-363	163	4.92334	18.2028	16.3273	510
22	52886450	52886626	Me3-364	49	2.90925	6.51287	4.96803	132
22	52887728	52888261	Me3-365	44	2.79735	5.99092	4.48921	382
22	52891723	52892307	Me3-366	148	4.69956	16.7209	14.863	417
22	52894391	52894531	Me3-367	35	2.57357	4.99687	3.59183	56
22	52898843	52900223	Me3-368	6367	52.926	639.427	636.774	498
22	52900385	52901035	Me3-369	267	6.37797	28.7106	26.7486	487
22	52901337	52901534	Me3-370	70	3.35683	8.75403	7.07646	146
22	52904316	52904455	Me3-371	40	2.68546	5.48538	4.03042	66
22	52906109	52906374	Me3-372	141	4.58766	15.9951	14.1467	133
22	52911818	52912057	Me3-373	82	3.58061	9.95989	8.23634	95
22	52921287	52921606	Me3-374	94	3.8044	11.2181	9.45793	159
22	52923892	52924108	Me3-375	49	2.90925	6.51287	4.96803	83
22	52926861	52927024	Me3-376	40	2.68546	5.48538	4.03042	96
22	52928193	52928348	Me3-377	27	2.34978	4.07358	2.77494	73
22	52929457	52930804	Me3-378	375	7.7207	39.5518	37.5347	1180
22	52931673	52932020	Me3-379	59	3.13304	7.6038	5.98481	290
22	52932488	52932716	Me3-380	49	2.90925	6.51287	4.96803	129
22	52934370	52935251	Me3-381	482	8.95154	50.2844	48.2273	376
22	52935703	52936409	Me3-382	462	8.72775	48.2818	46.2315	317
22	52937506	52938871	Me3-383	320	7.04933	34.0085	32.017	646
22	52940393	52940750	Me3-384	148	4.69956	16.7209	14.863	145
22	52940939	52941262	Me3-385	134	4.47577	15.2795	13.4413	195
22	52942248	52942472	Me3-386	70	3.35683	8.75403	7.07646	119
22	52944916	52945764	Me3-387	70	3.35683	8.75403	7.07646	278
22	52945941	52946608	Me3-388	113	4.14009	13.1974	11.3938	138
22	52946950	52948311	Me3-389	107	4.02819	12.5258	10.7355	148
22	52951129	52951276	Me3-390	49	2.90925	6.51287	4.96803	32
22	52951823	52956227	Me3-391	9522	72.0599	955.103	952.262	1635
22	52956596	52957675	Me3-392	127	4.36387	14.5745	12.7471	575
22	52958191	52958327	Me3-393	44	2.79735	5.99092	4.48921	49
22	52960123	52961003	Me3-394	88	3.69251	10.5826	8.83985	279
22	52961549	52962104	Me3-395	88	3.69251	10.5826	8.83985	198
22	52962420	52962606	Me3-396	76	3.46872	9.35022	7.64826	114
22	52967956	52968149	Me3-397	31	2.46167	4.52604	3.17335	147
22	52968699	52969641	Me3-398	70	3.35683	8.75403	7.07646	743
22	52971083	52971572	Me3-399	54	3.02114	7.05068	5.46671	335
22	52974083	52974750	Me3-400	82	3.58061	9.95989	8.23634	546
22	52974955	52975318	Me3-401	120	4.25198	13.8804	12.0645	215
22	52976808	52977124	Me3-402	40	2.68546	5.48538	4.03042	252
22	52978366	52978653	Me3-403	82	3.58061	9.95989	8.23634	173
22	52983285	52983773	Me3-404	70	3.35683	8.75403	7.07646	411
22	52984123	52984609	Me3-405	120	4.25198	13.8804	12.0645	351
22	52985501	52985936	Me3-406	76	3.46872	9.35022	7.64826	63
22	52986373	52986536	Me3-407	40	2.68546	5.48538	4.03042	70
22	52992150	52992444	Me3-408	141	4.58766	15.9951	14.1467	169
22	52994466	52994669	Me3-409	65	3.24493	8.17175	6.52168	71
22	52994916	52995073	Me3-410	49	2.90925	6.51287	4.96803	94
22	52999914	53000598	Me3-411	533	9.51101	55.3839	53.3108	272
22	53001554	53001701	Me3-412	49	2.90925	6.51287	4.96803	83
22	53004609	53004762	Me3-413	40	2.68546	5.48538	4.03042	59
22	53007895	53008120	Me3-414	65	3.24493	8.17175	6.52168	54
22	53008389	53008701	Me3-415	40	2.68546	5.48538	4.03042	115
22	53014783	53014920	Me3-416	31	2.46167	4.52604	3.17335	97
22	53015178	53016207	Me3-417	70	3.35683	8.75403	7.07646	214
22	53017507	53017728	Me3-418	44	2.79735	5.99092	4.48921	134
22	53028405	53028619	Me3-419	70	3.35683	8.75403	7.07646	95
22	53028798	53029086	Me3-420	141	4.58766	15.9951	14.1467	149
22	53029709	53029911	Me3-421	94	3.8044	11.2181	9.45793	130
22	53034205	53034517	Me3-422	88	3.69251	10.5826	8.83985	109
22	53035569	53035702	Me3-423	44	2.79735	5.99092	4.48921	104
22	53039655	53039879	Me3-424	54	3.02114	7.05068	5.46671	97
22	53040739	53040941	Me3-425	59	3.13304	7.6038	5.98481	135
22	53046932	53047110	Me3-426	76	3.46872	9.35022	7.64826	73
22	53050041	53050214	Me3-427	49	2.90925	6.51287	4.96803	75
22	53057303	53057647	Me3-428	113	4.14009	13.1974	11.3938	175
22	53063161	53063415	Me3-429	59	3.13304	7.6038	5.98481	148
22	53094847	53095002	Me3-430	49	2.90925	6.51287	4.96803	71
22	53098267	53098604	Me3-431	148	4.69956	16.7209	14.863	131
22	53102374	53102556	Me3-432	94	3.8044	11.2181	9.45793	104
22	53127291	53127438	Me3-433	35	2.57357	4.99687	3.59183	57
22	53127948	53128184	Me3-434	44	2.79735	5.99092	4.48921	138
22	53135989	53136155	Me3-435	49	2.90925	6.51287	4.96803	70
22	53138862	53139038	Me3-436	49	2.90925	6.51287	4.96803	63
22	53150496	53150683	Me3-437	54	3.02114	7.05068	5.46671	112
22	53152907	53153076	Me3-438	49	2.90925	6.51287	4.96803	108
22	53157984	53158121	Me3-439	44	2.79735	5.99092	4.48921	58
22	53159941	53160473	Me3-440	44	2.79735	5.99092	4.48921	484
22	53163876	53164227	Me3-441	185	5.25903	20.4976	18.5983	183
22	53175637	53175989	Me3-442	49	2.90925	6.51287	4.96803	83
22	53181266	53181449	Me3-443	82	3.58061	9.95989	8.23634	73
22	53184165	53184430	Me3-444	49	2.90925	6.51287	4.96803	93
22	53199346	53199648	Me3-445	217	5.7066	23.6835	21.7564	148
22	53200303	53200486	Me3-446	27	2.34978	4.07358	2.77494	68
22	53200703	53201532	Me3-447	127	4.36387	14.5745	12.7471	120
22	53202342	53202484	Me3-448	31	2.46167	4.52604	3.17335	77
22	53203073	53203786	Me3-449	44	2.79735	5.99092	4.48921	61
22	53207906	53208151	Me3-450	70	3.35683	8.75403	7.07646	99
22	53220027	53220226	Me3-451	31	2.46167	4.52604	3.17335	25
22	53222957	53223147	Me3-452	40	2.68546	5.48538	4.03042	81
22	53225918	53227091	Me3-453	193	5.37092	21.2809	19.3743	622
22	53227924	53228093	Me3-454	35	2.57357	4.99687	3.59183	75
22	53228343	53228924	Me3-455	76	3.46872	9.35022	7.64826	244
22	53229774	53230005	Me3-456	44	2.79735	5.99092	4.48921	157
22	53231333	53231532	Me3-457	44	2.79735	5.99092	4.48921	58
22	53234269	53234518	Me3-458	65	3.24493	8.17175	6.52168	142
22	53235173	53235380	Me3-459	31	2.46167	4.52604	3.17335	75
22	53243551	53244003	Me3-460	49	2.90925	6.51287	4.96803	364
22	53244597	53244831	Me3-461	44	2.79735	5.99092	4.48921	135
22	53247906	53248154	Me3-462	65	3.24493	8.17175	6.52168	110
22	53249206	53249433	Me3-463	49	2.90925	6.51287	4.96803	127
22	53250760	53251142	Me3-464	76	3.46872	9.35022	7.64826	132
22	53251500	53251688	Me3-465	59	3.13304	7.6038	5.98481	102
22	53257376	53257656	Me3-466	113	4.14009	13.1974	11.3938	99
22	53262025	53262220	Me3-467	70	3.35683	8.75403	7.07646	124
22	53263504	53263783	Me3-468	40	2.68546	5.48538	4.03042	89
22	53265193	53265767	Me3-469	54	3.02114	7.05068	5.46671	139
22	53272090	53272310	Me3-470	44	2.79735	5.99092	4.48921	116
22	53275437	53275730	Me3-471	94	3.8044	11.2181	9.45793	184
22	53284192	53284366	Me3-472	40	2.68546	5.48538	4.03042	69
22	53285975	53286733	Me3-473	82	3.58061	9.95989	8.23634	92
22	53288987	53289519	Me3-474	113	4.14009	13.1974	11.3938	211
22	53289680	53289881	Me3-475	54	3.02114	7.05068	5.46671	96
22	53292580	53292728	Me3-476	49	2.90925	6.51287	4.96803	74
22	53297303	53297504	Me3-477	49	2.90925	6.51287	4.96803	112
22	53304513	53305074	Me3-478	59	3.13304	7.6038	5.98481	420
22	53306267	53306565	Me3-479	76	3.46872	9.35022	7.64826	136
22	53319318	53320287	Me3-480	49	2.90925	6.51287	4.96803	343
22	53321887	53322192	Me3-481	94	3.8044	11.2181	9.45793	146
22	53325802	53327366	Me3-482	29773	178.247	2981.59	2977.31	441
22	53327632	53328143	Me3-483	94	3.8044	11.2181	9.45793	414
22	53328668	53328997	Me3-484	100	3.9163	11.866	10.09	214
22	53329762	53330113	Me3-485	40	2.68546	5.48538	4.03042	93
22	53331069	53331315	Me3-486	141	4.58766	15.9951	14.1467	135
22	53333262	53333976	Me3-487	311	6.93744	33.1078	31.121	157
22	53334406	53337205	Me3-488	649	10.7418	67.0392	64.9339	389
22	53337588	53337782	Me3-489	31	2.46167	4.52604	3.17335	142
22	53339812	53340010	Me3-490	54	3.02114	7.05068	5.46671	76
22	53341980	53342195	Me3-491	59	3.13304	7.6038	5.98481	119
22	53342585	53342807	Me3-492	107	4.02819	12.5258	10.7355	97
22	53346972	53347669	Me3-493	88	3.69251	10.5826	8.83985	262
22	53351657	53351928	Me3-494	35	2.57357	4.99687	3.59183	116
22	53352866	53354985	Me3-495	88	3.69251	10.5826	8.83985	759
22	53356258	53356534	Me3-496	54	3.02114	7.05068	5.46671	167
22	53356855	53357258	Me3-497	59	3.13304	7.6038	5.98481	171
22	53358034	53358195	Me3-498	49	2.90925	6.51287	4.96803	115
22	53358746	53358909	Me3-499	35	2.57357	4.99687	3.59183	101
22	53359144	53359985	Me3-500	94	3.8044	11.2181	9.45793	349
22	53361656	53361787	Me3-501	40	2.68546	5.48538	4.03042	48
22	53362434	53362833	Me3-502	76	3.46872	9.35022	7.64826	140
22	53363262	53363516	Me3-503	49	2.90925	6.51287	4.96803	124
22	53364508	53365030	Me3-504	82	3.58061	9.95989	8.23634	111
22	53365388	53365522	Me3-505	35	2.57357	4.99687	3.59183	112
22	53365772	53365927	Me3-506	23	2.23788	3.64023	2.39643	144
22	53366616	53366820	Me3-507	54	3.02114	7.05068	5.46671	112
22	53367007	53367518	Me3-508	65	3.24493	8.17175	6.52168	331
22	53367831	53368290	Me3-509	40	2.68546	5.48538	4.03042	214
22	53368449	53368590	Me3-510	35	2.57357	4.99687	3.59183	47
22	53368818	53369371	Me3-511	100	3.9163	11.866	10.09	193
22	53371226	53372375	Me3-512	113	4.14009	13.1974	11.3938	556
22	53372596	53373164	Me3-513	134	4.47577	15.2795	13.4413	220
22	53374373	53377322	Me3-514	233	5.93039	25.3273	23.3879	2789
22	53378539	53378867	Me3-515	163	4.92334	18.2028	16.3273	211
22	53379005	53379196	Me3-516	54	3.02114	7.05068	5.46671	98
22	53379402	53379932	Me3-517	107	4.02819	12.5258	10.7355	165
22	53380131	53380439	Me3-518	127	4.36387	14.5745	12.7471	181
22	53380613	53381504	Me3-519	88	3.69251	10.5826	8.83985	765
22	53382940	53383148	Me3-520	40	2.68546	5.48538	4.03042	38
22	53383359	53384672	Me3-521	127	4.36387	14.5745	12.7471	1204
22	53384940	53385071	Me3-522	27	2.34978	4.07358	2.77494	118
22	53387796	53388016	Me3-523	35	2.57357	4.99687	3.59183	67
22	53388688	53389162	Me3-524	107	4.02819	12.5258	10.7355	267
22	53389627	53390102	Me3-525	49	2.90925	6.51287	4.96803	398
22	53390367	53390590	Me3-526	27	2.34978	4.07358	2.77494	119
22	53391430	53391662	Me3-527	31	2.46167	4.52604	3.17335	190
22	53393689	53393951	Me3-528	35	2.57357	4.99687	3.59183	201
22	53396183	53396329	Me3-529	40	2.68546	5.48538	4.03042	98
22	53397311	53397518	Me3-530	54	3.02114	7.05068	5.46671	112
22	53398025	53398356	Me3-531	35	2.57357	4.99687	3.59183	272
22	53398970	53399197	Me3-532	40	2.68546	5.48538	4.03042	141
22	53399345	53400583	Me3-533	59	3.13304	7.6038	5.98481	132
22	53400715	53402025	Me3-534	267	6.37797	28.7106	26.7486	705
22	53402679	53402916	Me3-535	127	4.36387	14.5745	12.7471	128
22	53404431	53406601	Me3-536	141	4.58766	15.9951	14.1467	1725
22	53409587	53410062	Me3-537	88	3.69251	10.5826	8.83985	122
22	53410575	53410779	Me3-538	44	2.79735	5.99092	4.48921	72
22	53410929	53411070	Me3-539	23	2.23788	3.64023	2.39643	8
22	53411281	53411453	Me3-540	44	2.79735	5.99092	4.48921	120
22	53412148	53412279	Me3-541	31	2.46167	4.52604	3.17335	119
22	53412542	53412719	Me3-542	40	2.68546	5.48538	4.03042	96
22	53414801	53415048	Me3-543	35	2.57357	4.99687	3.59183	143
22	53415639	53415824	Me3-544	49	2.90925	6.51287	4.96803	60
22	53416141	53416308	Me3-545	40	2.68546	5.48538	4.03042	91
22	53416748	53417047	Me3-546	65	3.24493	8.17175	6.52168	127
22	53417250	53417517	Me3-547	40	2.68546	5.48538	4.03042	110
22	53418375	53418538	Me3-548	44	2.79735	5.99092	4.48921	67
22	53419033	53419272	Me3-549	35	2.57357	4.99687	3.59183	164
22	53422371	53423152	Me3-550	107	4.02819	12.5258	10.7355	212
22	53424844	53425058	Me3-551	88	3.69251	10.5826	8.83985	97
22	53426565	53426715	Me3-552	35	2.57357	4.99687	3.59183	104
22	53428599	53429175	Me3-553	311	6.93744	33.1078	31.121	342
22	53430184	53430436	Me3-554	59	3.13304	7.6038	5.98481	139
22	53431005	53431445	Me3-555	94	3.8044	11.2181	9.45793	186
22	53432899	53433170	Me3-556	54	3.02114	7.05068	5.46671	136
22	53433546	53433786	Me3-557	76	3.46872	9.35022	7.64826	106
22	53435718	53435923	Me3-558	100	3.9163	11.866	10.09	93
22	53437017	53437224	Me3-559	35	2.57357	4.99687	3.59183	168
22	53441735	53442195	Me3-560	94	3.8044	11.2181	9.45793	308
22	53445458	53445665	Me3-561	70	3.35683	8.75403	7.07646	113
22	53446394	53446616	Me3-562	65	3.24493	8.17175	6.52168	88
22	53446828	53447047	Me3-563	76	3.46872	9.35022	7.64826	85
22	53449195	53449663	Me3-564	134	4.47577	15.2795	13.4413	337
22	53453047	53453221	Me3-565	40	2.68546	5.48538	4.03042	133
22	53462487	53462874	Me3-566	141	4.58766	15.9951	14.1467	182
22	53470755	53472052	Me3-567	26738	163.366	2677.81	2673.81	745
22	53482232	53482510	Me3-568	127	4.36387	14.5745	12.7471	115
22	53483528	53483836	Me3-569	94	3.8044	11.2181	9.45793	199
22	53484751	53484910	Me3-570	44	2.79735	5.99092	4.48921	96
22	53486075	53486278	Me3-571	76	3.46872	9.35022	7.64826	142
22	53486907	53487124	Me3-572	88	3.69251	10.5826	8.83985	98
22	53493063	53493264	Me3-573	35	2.57357	4.99687	3.59183	28
22	53493639	53493818	Me3-574	35	2.57357	4.99687	3.59183	74
22	53504667	53504859	Me3-575	40	2.68546	5.48538	4.03042	99
22	53505387	53505861	Me3-576	49	2.90925	6.51287	4.96803	81
22	53506469	53507008	Me3-577	512	9.28722	53.3285	51.2616	348
22	53507385	53507773	Me3-578	54	3.02114	7.05068	5.46671	293
22	53509488	53511216	Me3-579	5320	46.2123	534.611	532.026	1147
22	53512961	53513900	Me3-580	70	3.35683	8.75403	7.07646	826
22	53515163	53515318	Me3-581	54	3.02114	7.05068	5.46671	73
22	53516118	53516307	Me3-582	54	3.02114	7.05068	5.46671	87
22	53517713	53518168	Me3-583	107	4.02819	12.5258	10.7355	286
22	53519623	53519917	Me3-584	59	3.13304	7.6038	5.98481	184
22	53520186	53520359	Me3-585	35	2.57357	4.99687	3.59183	83
22	53520533	53520924	Me3-586	49	2.90925	6.51287	4.96803	220
22	53521311	53521528	Me3-587	54	3.02114	7.05068	5.46671	126
22	53522644	53522948	Me3-588	35	2.57357	4.99687	3.59183	118
22	53523355	53523774	Me3-589	82	3.58061	9.95989	8.23634	290
22	53524609	53525299	Me3-590	94	3.8044	11.2181	9.45793	179
22	53525530	53525837	Me3-591	100	3.9163	11.866	10.09	169
22	53526117	53526309	Me3-592	31	2.46167	4.52604	3.17335	141
22	53527703	53527842	Me3-593	20	2.12599	3.22679	2.03767	89
22	53528807	53529182	Me3-594	44	2.79735	5.99092	4.48921	51
22	53533320	53533514	Me3-595	35	2.57357	4.99687	3.59183	65
22	53534325	53534513	Me3-596	49	2.90925	6.51287	4.96803	112
22	53547977	53548731	Me3-597	88	3.69251	10.5826	8.83985	169
22	53554189	53554887	Me3-598	94	3.8044	11.2181	9.45793	481
22	53560502	53560976	Me3-599	40	2.68546	5.48538	4.03042	383
22	53561579	53562430	Me3-600	65	3.24493	8.17175	6.52168	682
22	53562974	53563168	Me3-601	65	3.24493	8.17175	6.52168	70
22	53565415	53566025	Me3-602	70	3.35683	8.75403	7.07646	224
22	53568216	53568552	Me3-603	70	3.35683	8.75403	7.07646	221
22	53568839	53569010	Me3-604	82	3.58061	9.95989	8.23634	85
22	53570335	53570629	Me3-605	54	3.02114	7.05068	5.46671	92
22	53571127	53571298	Me3-606	65	3.24493	8.17175	6.52168	103
22	53571678	53572017	Me3-607	54	3.02114	7.05068	5.46671	155
22	53572609	53572758	Me3-608	49	2.90925	6.51287	4.96803	64
22	53573792	53573956	Me3-609	35	2.57357	4.99687	3.59183	61
22	53574997	53575279	Me3-610	44	2.79735	5.99092	4.48921	87
22	53575863	53576033	Me3-611	54	3.02114	7.05068	5.46671	102
22	53576267	53576679	Me3-612	31	2.46167	4.52604	3.17335	128
22	53577814	53578068	Me3-613	88	3.69251	10.5826	8.83985	144
22	53578472	53578603	Me3-614	23	2.23788	3.64023	2.39643	107
22	53579603	53580014	Me3-615	94	3.8044	11.2181	9.45793	133
22	53580266	53581009	Me3-616	107	4.02819	12.5258	10.7355	580
22	53581660	53581804	Me3-617	35	2.57357	4.99687	3.59183	56
22	53582163	53582445	Me3-618	35	2.57357	4.99687	3.59183	80
22	53586894	53587147	Me3-619	49	2.90925	6.51287	4.96803	83
22	53591047	53591239	Me3-620	65	3.24493	8.17175	6.52168	122
22	53592702	53592870	Me3-621	49	2.90925	6.51287	4.96803	108
22	53597332	53597578	Me3-622	40	2.68546	5.48538	4.03042	121
22	53603218	53603354	Me3-623	27	2.34978	4.07358	2.77494	94
22	53613579	53614054	Me3-624	54	3.02114	7.05068	5.46671	113
22	53617811	53618032	Me3-625	120	4.25198	13.8804	12.0645	109
22	53618824	53619863	Me3-626	88	3.69251	10.5826	8.83985	889
22	53620702	53621087	Me3-627	113	4.14009	13.1974	11.3938	153
22	53621833	53622004	Me3-628	49	2.90925	6.51287	4.96803	84
22	53622351	53622664	Me3-629	178	5.14713	19.7234	17.8317	136
22	53624437	53624713	Me3-630	148	4.69956	16.7209	14.863	133
22	53624977	53627503	Me3-631	17376	115.587	1740.94	1737.64	2155
22	53631732	53632154	Me3-632	127	4.36387	14.5745	12.7471	167
22	53633474	53634018	Me3-633	107	4.02819	12.5258	10.7355	234
22	53634408	53634618	Me3-634	76	3.46872	9.35022	7.64826	110
22	53635764	53636754	Me3-635	100	3.9163	11.866	10.09	520
22	53638454	53638822	Me3-636	100	3.9163	11.866	10.09	237
22	53639925	53640391	Me3-637	70	3.35683	8.75403	7.07646	90
22	53643616	53643889	Me3-638	49	2.90925	6.51287	4.96803	128
22	53646675	53648364	Me3-639	225	5.8185	24.5013	22.568	1018
22	53648497	53648855	Me3-640	94	3.8044	11.2181	9.45793	264
22	53652408	53652644	Me3-641	107	4.02819	12.5258	10.7355	113
22	53656094	53657411	Me3-642	250	6.15418	27.0034	25.0523	1106
22	53658131	53658425	Me3-643	155	4.81145	17.457	15.59	127
22	53658610	53658875	Me3-644	100	3.9163	11.866	10.09	135
22	53659025	53659394	Me3-645	185	5.25903	20.4976	18.5983	214
22	53663287	53663887	Me3-646	88	3.69251	10.5826	8.83985	453
22	53664779	53665160	Me3-647	148	4.69956	16.7209	14.863	189
22	53666737	53667262	Me3-648	148	4.69956	16.7209	14.863	400
22	53667461	53667837	Me3-649	293	6.71365	31.3274	29.3501	188
22	53668371	53668549	Me3-650	76	3.46872	9.35022	7.64826	76
22	53668968	53669505	Me3-651	217	5.7066	23.6835	21.7564	261
22	53671836	53672101	Me3-652	40	2.68546	5.48538	4.03042	143
22	53674176	53674307	Me3-653	27	2.34978	4.07358	2.77494	27
22	53674988	53675553	Me3-654	141	4.58766	15.9951	14.1467	437
22	53677414	53678089	Me3-655	141	4.58766	15.9951	14.1467	524
22	53678351	53678852	Me3-656	120	4.25198	13.8804	12.0645	167
22	53679847	53680264	Me3-657	127	4.36387	14.5745	12.7471	271
22	53680744	53681975	Me3-658	141	4.58766	15.9951	14.1467	801
22	53683933	53684084	Me3-659	59	3.13304	7.6038	5.98481	79
22	53684712	53684878	Me3-660	44	2.79735	5.99092	4.48921	62
22	53685379	53685730	Me3-661	54	3.02114	7.05068	5.46671	235
22	53686395	53686718	Me3-662	59	3.13304	7.6038	5.98481	263
22	53687189	53687345	Me3-663	40	2.68546	5.48538	4.03042	29
22	53691658	53691805	Me3-664	44	2.79735	5.99092	4.48921	79
22	53692357	53692608	Me3-665	76	3.46872	9.35022	7.64826	161
22	53693093	53693314	Me3-666	49	2.90925	6.51287	4.96803	120
22	53693815	53694672	Me3-667	242	6.04229	26.1614	24.2161	506
22	53695020	53695566	Me3-668	127	4.36387	14.5745	12.7471	224
22	53695792	53696302	Me3-669	54	3.02114	7.05068	5.46671	361
22	53696797	53697067	Me3-670	49	2.90925	6.51287	4.96803	209
22	53697292	53698244	Me3-671	107	4.02819	12.5258	10.7355	133
22	53699579	53701096	Me3-672	148	4.69956	16.7209	14.863	374
22	53701363	53702054	Me3-673	141	4.58766	15.9951	14.1467	247
22	53702491	53702650	Me3-674	49	2.90925	6.51287	4.96803	71
22	53702945	53703137	Me3-675	113	4.14009	13.1974	11.3938	90
22	53703905	53704112	Me3-676	65	3.24493	8.17175	6.52168	122
22	53704321	53704616	Me3-677	302	6.82555	32.2141	30.232	147
22	53704781	53709561	Me3-678	6367	52.926	639.427	636.774	3103
22	53710770	53711062	Me3-679	35	2.57357	4.99687	3.59183	71
22	53711275	53711409	Me3-680	35	2.57357	4.99687	3.59183	79
22	53712286	53712659	Me3-681	258	6.26607	27.8531	25.8965	175
22	53714203	53714394	Me3-682	44	2.79735	5.99092	4.48921	119
22	53718182	53718365	Me3-683	40	2.68546	5.48538	4.03042	38
22	53718912	53719312	Me3-684	35	2.57357	4.99687	3.59183	171
22	53719603	53720285	Me3-685	113	4.14009	13.1974	11.3938	556
22	53722058	53722432	Me3-686	49	2.90925	6.51287	4.96803	212
22	53723065	53724365	Me3-687	233	5.93039	25.3273	23.3879	1001
22	53728793	53728981	Me3-688	54	3.02114	7.05068	5.46671	103
22	53729633	53730572	Me3-689	178	5.14713	19.7234	17.8317	242
22	53732494	53732822	Me3-690	40	2.68546	5.48538	4.03042	270
22	53734640	53734953	Me3-691	27	2.34978	4.07358	2.77494	18
22	53735444	53735997	Me3-692	76	3.46872	9.35022	7.64826	111
22	53736317	53737663	Me3-693	88	3.69251	10.5826	8.83985	886
22	53737858	53738112	Me3-694	31	2.46167	4.52604	3.17335	58
22	53740315	53741750	Me3-695	100	3.9163	11.866	10.09	907
22	53743804	53744829	Me3-696	120	4.25198	13.8804	12.0645	216
22	53745695	53745878	Me3-697	40	2.68546	5.48538	4.03042	69
22	53746635	53746776	Me3-698	40	2.68546	5.48538	4.03042	53
22	53746926	53747057	Me3-699	44	2.79735	5.99092	4.48921	46
22	53747690	53748165	Me3-700	59	3.13304	7.6038	5.98481	359
22	53749705	53749850	Me3-701	23	2.23788	3.64023	2.39643	124
22	53750011	53751697	Me3-702	155	4.81145	17.457	15.59	1157
22	53754618	53754785	Me3-703	44	2.79735	5.99092	4.48921	86
22	53756540	53756860	Me3-704	94	3.8044	11.2181	9.45793	139
22	53757214	53757563	Me3-705	40	2.68546	5.48538	4.03042	194
22	53759823	53760417	Me3-706	70	3.35683	8.75403	7.07646	427
22	53760717	53760901	Me3-707	31	2.46167	4.52604	3.17335	17
22	53761035	53761310	Me3-708	65	3.24493	8.17175	6.52168	119
22	53761520	53761964	Me3-709	54	3.02114	7.05068	5.46671	343
22	53762254	53762939	Me3-710	201	5.48282	22.0731	20.1594	399
22	53763557	53763708	Me3-711	65	3.24493	8.17175	6.52168	79
22	53765480	53765922	Me3-712	70	3.35683	8.75403	7.07646	389
22	53766249	53766381	Me3-713	35	2.57357	4.99687	3.59183	99
22	53768096	53768267	Me3-714	31	2.46167	4.52604	3.17335	59
22	53769242	53769796	Me3-715	94	3.8044	11.2181	9.45793	148
22	53770010	53770153	Me3-716	35	2.57357	4.99687	3.59183	39
22	53777100	53777283	Me3-717	40	2.68546	5.48538	4.03042	118
22	53781910	53782141	Me3-718	59	3.13304	7.6038	5.98481	84
22	53783359	53783593	Me3-719	70	3.35683	8.75403	7.07646	108
22	53784577	53785238	Me3-720	76	3.46872	9.35022	7.64826	114
22	53786233	53786492	Me3-721	88	3.69251	10.5826	8.83985	152
22	53787114	53787278	Me3-722	49	2.90925	6.51287	4.96803	70
22	53791114	53791302	Me3-723	49	2.90925	6.51287	4.96803	41
22	53793967	53794112	Me3-724	35	2.57357	4.99687	3.59183	41
22	53794949	53795171	Me3-725	65	3.24493	8.17175	6.52168	74
22	53797591	53797972	Me3-726	49	2.90925	6.51287	4.96803	291
22	53805145	53805302	Me3-727	40	2.68546	5.48538	4.03042	99
22	53809499	53809651	Me3-728	35	2.57357	4.99687	3.59183	62
22	53810150	53810464	Me3-729	127	4.36387	14.5745	12.7471	120
22	53811780	53813812	Me3-730	2073	23.274	209.684	207.36	659
22	53814382	53814641	Me3-731	54	3.02114	7.05068	5.46671	134
22	53815560	53815692	Me3-732	35	2.57357	4.99687	3.59183	78
22	53820797	53820938	Me3-733	40	2.68546	5.48538	4.03042	49
22	53821134	53821398	Me3-734	70	3.35683	8.75403	7.07646	158
22	53823587	53823839	Me3-735	49	2.90925	6.51287	4.96803	136
22	53830907	53831207	Me3-736	40	2.68546	5.48538	4.03042	59
22	53831958	53832429	Me3-737	533	9.51101	55.3839	53.3108	309
22	53833412	53833586	Me3-738	31	2.46167	4.52604	3.17335	117
22	53833937	53834717	Me3-739	49	2.90925	6.51287	4.96803	131
22	53835930	53836462	Me3-740	82	3.58061	9.95989	8.23634	427
22	53836782	53837187	Me3-741	44	2.79735	5.99092	4.48921	128
22	53838453	53838727	Me3-742	35	2.57357	4.99687	3.59183	107
22	53847150	53847290	Me3-743	35	2.57357	4.99687	3.59183	33
22	53861893	53862244	Me3-744	59	3.13304	7.6038	5.98481	206
22	53863235	53863402	Me3-745	44	2.79735	5.99092	4.48921	89
22	53864118	53864497	Me3-746	65	3.24493	8.17175	6.52168	123
22	53865565	53865826	Me3-747	107	4.02819	12.5258	10.7355	155
22	53870827	53871212	Me3-748	70	3.35683	8.75403	7.07646	302
22	53874882	53875106	Me3-749	88	3.69251	10.5826	8.83985	113
22	53875853	53876100	Me3-750	88	3.69251	10.5826	8.83985	158
22	53881779	53881925	Me3-751	31	2.46167	4.52604	3.17335	83
22	53886145	53887156	Me3-752	19898	128.79	1993.29	1989.82	446
22	53896430	53896654	Me3-753	40	2.68546	5.48538	4.03042	100
22	53900503	53900634	Me3-754	35	2.57357	4.99687	3.59183	62
22	53904080	53904227	Me3-755	27	2.34978	4.07358	2.77494	88
22	53916716	53917041	Me3-756	59	3.13304	7.6038	5.98481	177
22	53917604	53918090	Me3-757	49	2.90925	6.51287	4.96803	108
22	53922384	53922603	Me3-758	23	2.23788	3.64023	2.39643	162
22	53923292	53923556	Me3-759	65	3.24493	8.17175	6.52168	178
22	53924892	53925075	Me3-760	35	2.57357	4.99687	3.59183	8
22	53932393	53932614	Me3-761	54	3.02114	7.05068	5.46671	78
22	53932935	53933643	Me3-762	49	2.90925	6.51287	4.96803	147
22	53935821	53935963	Me3-763	31	2.46167	4.52604	3.17335	44
22	53936648	53937460	Me3-764	627	10.5181	64.8777	62.7779	188
22	53940576	53940872	Me3-765	59	3.13304	7.6038	5.98481	123
22	53945660	53945902	Me3-766	59	3.13304	7.6038	5.98481	103
22	53946285	53946436	Me3-767	27	2.34978	4.07358	2.77494	20
22	53947610	53947769	Me3-768	49	2.90925	6.51287	4.96803	64
22	53949820	53950222	Me3-769	76	3.46872	9.35022	7.64826	291
22	53951032	53951202	Me3-770	44	2.79735	5.99092	4.48921	68
22	53951702	53951888	Me3-771	40	2.68546	5.48538	4.03042	142
22	53952346	53952529	Me3-772	27	2.34978	4.07358	2.77494	33
22	53953253	53953461	Me3-773	49	2.90925	6.51287	4.96803	158
22	53955505	53955649	Me3-774	40	2.68546	5.48538	4.03042	70
22	53966392	53966807	Me3-775	76	3.46872	9.35022	7.64826	177
22	53970297	53971321	Me3-776	88	3.69251	10.5826	8.83985	934
22	53972009	53972248	Me3-777	31	2.46167	4.52604	3.17335	54
22	53972820	53972983	Me3-778	35	2.57357	4.99687	3.59183	80
22	53978197	53978426	Me3-779	107	4.02819	12.5258	10.7355	109
22	53980194	53980434	Me3-780	70	3.35683	8.75403	7.07646	164
22	53984302	53984518	Me3-781	65	3.24493	8.17175	6.52168	97
22	53984965	53985372	Me3-782	44	2.79735	5.99092	4.48921	321

## Sheet: S4
Chr	Start	End	Name	Score	Signal Value	P-value	Q-value	Peak Offset
22	51957304	51959441	ATAC-1	7975	13.5566	800.768	797.534	654
22	52039777	52039992	ATAC-2	97	2.72759	11.5279	9.77228	119
22	52047521	52047959	ATAC-3	157	3.27311	17.5637	15.7289	121
22	52062063	52063195	ATAC-4	1782	10.5823	180.708	178.284	639
22	52074512	52075004	ATAC-5	2092	10.5416	211.783	209.3	233
22	52088793	52090122	ATAC-6	250	3.14579	27.0187	25.0973	1155
22	52090613	52091141	ATAC-7	67	2.0362	8.47349	6.77331	90
22	52098817	52099484	ATAC-8	540	5.75954	56.0998	54.0138	210
22	52113308	52114697	ATAC-9	10354	12.7968	1038.94	1035.45	526
22	52123799	52124468	ATAC-10	1511	8.13587	153.506	151.137	216
22	52136705	52138006	ATAC-11	9792	13.0182	982.693	979.265	659
22	52142585	52143192	ATAC-12	1302	6.57538	132.62	130.297	269
22	52147974	52148220	ATAC-13	40	1.99822	5.70166	4.07384	104
22	52162802	52164241	ATAC-14	8748	14.6358	878.21	874.894	612
22	52177839	52178443	ATAC-15	88	2.63667	10.6157	8.87507	127
22	52189709	52190203	ATAC-16	953	8.0464	97.5857	95.3544	77
22	52208915	52209396	ATAC-17	1346	8.49549	136.996	134.664	138
22	52211051	52211497	ATAC-18	341	4.1431	36.1071	34.1237	98
22	52222629	52223084	ATAC-19	219	3.77317	23.851	21.9553	165
22	52227992	52228346	ATAC-20	84	2.59121	10.1704	8.43754	150
22	52236528	52237467	ATAC-21	5868	13.091	589.823	586.826	495
22	52245087	52245876	ATAC-22	324	3.72163	34.4211	32.448	688
22	52259085	52259502	ATAC-23	538	2.51659	55.9664	53.881	148
22	52262592	52263607	ATAC-24	7740	8.54757	777.296	774.088	490
22	52272157	52272616	ATAC-25	175	2.36987	19.4135	17.5595	289
22	52275691	52275963	ATAC-26	127	2.28016	14.5346	12.7363	118
22	52278058	52278370	ATAC-27	55	1.87257	7.25341	5.58327	237
22	52284171	52285024	ATAC-28	8375	12.5505	840.82	837.543	351
22	52289524	52290048	ATAC-29	317	2.881	33.6759	31.7075	79
22	52300360	52301613	ATAC-30	296	4.02561	31.5956	29.6411	235
22	52313311	52313983	ATAC-31	71	2.45483	8.87937	7.17082	564
22	52331430	52332265	ATAC-32	512	5.44456	53.3236	51.2497	281
22	52361093	52362489	ATAC-33	6979	12.1932	701.072	697.948	920
22	52382613	52382972	ATAC-34	232	3.46122	25.1639	23.2573	262
22	52394338	52394955	ATAC-35	45	2.13661	6.14503	4.50155	518
22	52425943	52427567	ATAC-36	15795	14.5971	1583.62	1579.56	602
22	52433590	52434085	ATAC-37	260	3.9533	27.9299	26.002	202
22	52454831	52455164	ATAC-38	275	4.18231	29.4638	27.5241	140
22	52490739	52491007	ATAC-39	213	3.72771	23.2524	21.3619	71
22	52512263	52512873	ATAC-40	6655	6.27566	668.638	665.551	284
22	52515163	52516604	ATAC-41	3728	4.56938	375.604	372.872	668
22	52527047	52527699	ATAC-42	3329	3.91111	335.626	332.949	343
22	52530026	52531166	ATAC-43	11407	7.40258	1144.39	1140.79	415
22	52537617	52538535	ATAC-44	533	3.0436	55.4698	53.3863	751
22	52544109	52544305	ATAC-45	149	1.47556	16.8184	14.9928	141
22	52544704	52545340	ATAC-46	3487	3.6764	351.462	348.764	279
22	52546047	52546639	ATAC-47	4117	3.95878	414.517	411.734	285
22	52548369	52549530	ATAC-48	9648	6.16346	968.267	964.855	382
22	52555034	52556223	ATAC-49	22154	14.5118	2220.21	2215.48	723
22	52564976	52565662	ATAC-50	3082	6.17744	310.894	308.252	410
22	52569561	52570407	ATAC-51	1226	3.17192	124.94	122.636	143
22	52571406	52571620	ATAC-52	992	3.07146	101.461	99.2183	105
22	52573184	52573715	ATAC-53	5764	7.00654	579.422	576.438	202
22	52578450	52579389	ATAC-54	16778	11.0243	1682.03	1677.87	481
22	52590322	52591736	ATAC-55	878	4.92057	90.0685	87.8598	820
22	52601665	52602248	ATAC-56	392	2.93116	41.3138	39.2998	331
22	52606107	52607498	ATAC-57	901	3.74068	92.4129	90.197	1090
22	52608812	52609476	ATAC-58	802	3.61622	82.4698	80.285	448
22	52619353	52619803	ATAC-59	63	2.04883	8.04002	6.3514	69
22	52620037	52620379	ATAC-60	90	2.23768	10.7644	9.0219	233
22	52633609	52634424	ATAC-61	1783	6.95919	180.738	178.313	478
22	52634788	52635123	ATAC-62	170	2.428	18.8737	17.0253	86
22	52648953	52649494	ATAC-63	240	2.92342	25.9152	24.0027	350
22	52654799	52656308	ATAC-64	5410	9.89028	544.008	541.065	627
22	52662924	52664631	ATAC-65	850	6.38178	87.2056	85.0058	1277
22	52731274	52732261	ATAC-66	2580	14.0626	260.619	258.055	384
22	52749339	52749692	ATAC-67	121	2.95489	13.9297	12.139	126
22	52773314	52773769	ATAC-68	288	4.19914	30.7704	28.8214	159
22	52785575	52786612	ATAC-69	1655	6.20525	167.996	165.597	466
22	52791892	52792409	ATAC-70	817	2.84452	83.897	81.7077	241
22	52793418	52794901	ATAC-71	4706	6.35159	473.472	470.615	565
22	52803126	52803949	ATAC-72	123	1.91505	14.148	12.3551	740
22	52806958	52807265	ATAC-73	876	2.97468	89.8095	87.6015	125
22	52810920	52811789	ATAC-74	6465	7.1345	649.612	646.546	541
22	52813581	52814096	ATAC-75	1340	3.41849	136.374	134.043	239
22	52815910	52816258	ATAC-76	188	1.8214	20.7621	18.8952	105
22	52819667	52820297	ATAC-77	406	3.16026	42.7048	40.6832	262
22	52825474	52825826	ATAC-78	45	2.13661	6.14503	4.50155	7
22	52837312	52837609	ATAC-79	179	3.45495	19.7724	17.9143	110
22	52858608	52859327	ATAC-80	479	5.50065	49.9633	47.9049	266
22	52875769	52876405	ATAC-81	1417	5.96321	144.116	141.767	233
22	52878539	52879439	ATAC-82	2388	8.2844	241.412	238.879	512
22	52885220	52885810	ATAC-83	50	2.16974	6.7563	5.09794	417
22	52891419	52893221	ATAC-84	1617	6.14686	164.099	161.707	357
22	52894401	52894618	ATAC-85	595	3.32003	61.6836	59.574	77
22	52898956	52900085	ATAC-86	2544	7.78679	256.977	254.418	158
22	52905352	52906502	ATAC-87	4350	11.7875	437.838	435.026	583
22	52911651	52912216	ATAC-88	1824	10.0193	184.89	182.457	99
22	52930494	52931024	ATAC-89	349	2.01245	36.9708	34.9818	452
22	52934506	52936357	ATAC-90	7963	5.84323	799.542	796.31	954
22	52937937	52938753	ATAC-91	7100	5.48439	713.184	710.046	505
22	52940690	52941040	ATAC-92	940	2.72713	96.3257	94.0982	193
22	52946445	52948019	ATAC-93	6063	8.22062	609.407	606.387	789
22	52953061	52954626	ATAC-94	4436	7.3264	446.441	443.618	452
22	52961604	52962095	ATAC-95	58	2.02444	7.564	5.88583	138
22	52967743	52968446	ATAC-96	49	1.97873	6.59711	4.94179	568
22	52969022	52969703	ATAC-97	82	2.25155	9.98871	8.26025	89
22	52974994	52975279	ATAC-98	78	2.03383	9.52895	7.8089	195
22	52976196	52977011	ATAC-99	68	1.99171	8.57502	6.87328	346
22	52977581	52977932	ATAC-100	149	2.41821	16.7773	14.9521	184
22	52981482	52982472	ATAC-101	206	2.65431	22.5346	20.6512	633
22	52983261	52983702	ATAC-102	290	3.05647	30.9864	29.0361	212
22	52984169	52984748	ATAC-103	80	1.93427	9.81854	8.09239	480
22	52988638	52990137	ATAC-104	155	2.22953	17.4256	15.5932	187
22	52991503	52992377	ATAC-105	776	4.30184	79.8218	77.6457	541
22	52997405	52998005	ATAC-106	2214	7.49942	223.914	221.41	313
22	52999994	53000719	ATAC-107	292	2.98075	31.1713	29.22	118
22	53015300	53015701	ATAC-108	93	2.40703	11.059	9.31275	315
22	53016074	53017087	ATAC-109	985	6.97003	100.742	98.502	444
22	53025326	53025986	ATAC-110	196	3.59133	21.4881	19.6135	272
22	53034523	53035295	ATAC-111	1813	10.693	183.8	181.369	476
22	53048366	53048918	ATAC-112	207	3.68225	22.659	20.7737	224
22	53055447	53055807	ATAC-113	84	2.59121	10.1704	8.43754	87
22	53131090	53132289	ATAC-114	2309	9.54155	233.472	230.951	463
22	53136997	53137391	ATAC-115	713	6.81898	73.4861	71.3317	159
22	53181140	53181621	ATAC-116	71	2.45483	8.87937	7.17082	248
22	53199259	53199629	ATAC-117	249	4.00047	26.9204	24.9997	99
22	53236231	53236488	ATAC-118	80	2.54575	9.73253	8.00756	98
22	53237373	53237696	ATAC-119	486	5.54611	50.7282	48.6662	118
22	53277149	53277351	ATAC-120	63	2.36391	8.05725	6.36595	60
22	53288976	53289657	ATAC-121	68	2.05061	8.51437	6.81356	84
22	53290293	53291410	ATAC-122	836	5.72991	85.8929	83.6971	229
22	53299636	53299887	ATAC-123	188	3.48976	20.7309	18.8642	109
22	53301732	53302219	ATAC-124	472	5.0065	49.2591	47.2042	275
22	53304719	53304949	ATAC-125	56	2.20327	7.28833	5.61495	31
22	53319508	53319718	ATAC-126	27	1.85152	4.36591	2.78605	192
22	53325626	53327165	ATAC-127	7156	10.4779	718.781	715.637	393
22	53333361	53335224	ATAC-128	17271	10.2792	1731.34	1727.13	1130
22	53342513	53343019	ATAC-129	1129	5.94891	115.265	112.986	172
22	53343347	53343844	ATAC-130	148	2.57406	16.6935	14.869	354
22	53352941	53353227	ATAC-131	26	1.81969	4.25762	2.68089	61
22	53354820	53355112	ATAC-132	45	2.00851	6.20545	4.56075	231
22	53363419	53363618	ATAC-133	331	3.42742	35.1502	33.1725	69
22	53364432	53364946	ATAC-134	627	4.50418	64.87	62.7478	318
22	53372102	53372296	ATAC-135	42	1.86096	5.85787	4.22346	95
22	53378871	53379098	ATAC-136	61	1.98057	7.87654	6.19062	116
22	53380421	53381658	ATAC-137	232	3.04252	25.1795	23.2728	936
22	53390422	53391184	ATAC-138	592	5.26819	61.3622	59.2538	416
22	53401376	53402586	ATAC-139	9681	9.71088	971.614	968.198	648
22	53425400	53426565	ATAC-140	3450	10.3568	347.786	345.093	598
22	53438164	53438355	ATAC-141	41	2.09115	5.78832	4.1554	159
22	53445283	53445559	ATAC-142	196	3.59133	21.4881	19.6135	58
22	53449228	53449479	ATAC-143	28	1.90932	4.45278	2.86642	67
22	53459389	53460032	ATAC-144	3241	13.4412	326.822	324.158	355
22	53470616	53471757	ATAC-145	18874	17.6332	1891.8	1887.42	555
22	53505983	53506936	ATAC-146	6191	11.0686	622.183	619.149	677
22	53509980	53510769	ATAC-147	275	2.42102	29.4569	27.518	398
22	53523616	53524144	ATAC-148	323	3.98799	34.3058	32.3333	297
22	53548480	53548686	ATAC-149	80	2.54575	9.73253	8.00756	98
22	53554008	53554997	ATAC-150	485	4.27763	50.5887	48.5277	793
22	53555652	53556383	ATAC-151	649	4.72186	67.1203	64.9893	328
22	53558526	53559019	ATAC-152	177	2.57151	19.5955	17.74	242
22	53567536	53567818	ATAC-153	199	2.91278	21.7966	19.9196	105
22	53568208	53569009	ATAC-154	540	4.59198	56.1705	54.0843	639
22	53611570	53612243	ATAC-155	59	2.31845	7.65816	5.97587	399
22	53617990	53618296	ATAC-156	270	3.23921	28.9865	27.0504	205
22	53619103	53619770	ATAC-157	67	1.98175	8.47668	6.77645	419
22	53625480	53627252	ATAC-158	28987	13.1403	2904.15	2898.77	676
22	53631866	53632138	ATAC-159	147	2.05208	16.5542	14.7309	116
22	53634331	53634545	ATAC-160	288	2.8346	30.7604	28.8122	57
22	53636284	53636599	ATAC-161	66	1.85948	8.32945	6.63383	137
22	53639420	53639814	ATAC-162	66	2.01695	8.2961	6.601	252
22	53646748	53648626	ATAC-163	5604	10.0929	563.409	560.444	506
22	53652444	53652851	ATAC-164	851	4.01902	87.319	85.1188	212
22	53655791	53657223	ATAC-165	552	3.59795	57.3768	55.2852	404
22	53658745	53659208	ATAC-166	75	1.90448	9.22381	7.51023	256
22	53666899	53667979	ATAC-167	4153	6.80515	418.153	415.366	728
22	53669121	53669790	ATAC-168	1706	4.30844	173.073	170.663	251
22	53674969	53675773	ATAC-169	12825	13.9449	1286.31	1282.57	306
22	53680506	53681897	ATAC-170	299	2.924	31.914	29.9576	342
22	53686714	53687255	ATAC-171	275	3.76859	29.5141	27.5741	337
22	53693881	53694982	ATAC-172	1169	5.55031	119.256	116.966	235
22	53699500	53699943	ATAC-173	755	3.86079	77.71	75.5411	179
22	53705443	53706139	ATAC-174	1574	3.60434	159.793	157.411	247
22	53707806	53709059	ATAC-175	1864	3.37273	188.936	186.496	863
22	53711791	53712804	ATAC-176	2971	4.59593	299.788	297.163	537
22	53723798	53724878	ATAC-177	4719	8.76006	474.858	472	808
22	53728670	53729178	ATAC-178	401	2.74186	42.2158	40.197	177
22	53729855	53730663	ATAC-179	117	2.23014	13.5732	11.7878	523
22	53735395	53736452	ATAC-180	1441	6.07783	146.506	144.152	397
22	53743473	53744510	ATAC-181	930	5.43722	95.2694	93.045	192
22	53749950	53751001	ATAC-182	3196	9.87796	322.284	319.626	518
22	53759994	53760192	ATAC-183	435	2.86095	45.5601	43.5234	78
22	53762365	53763261	ATAC-184	6115	10.3428	614.574	611.549	510
22	53769133	53769718	ATAC-185	828	4.87052	85.0396	82.8465	307
22	53770664	53770967	ATAC-186	150	2.51742	16.91	15.0835	193
22	53779910	53780397	ATAC-187	51	2.20302	6.85006	5.18995	79
22	53786103	53786558	ATAC-188	104	2.7262	12.1722	10.4072	282
22	53793651	53794111	ATAC-189	57	2.05347	7.43345	5.75753	336
22	53794325	53794566	ATAC-190	30	1.76117	4.60315	3.01269	165
22	53794813	53796280	ATAC-191	618	5.1139	63.9792	61.8604	888
22	53802709	53803084	ATAC-192	140	2.27932	15.9127	14.0981	312
22	53804878	53805431	ATAC-193	4029	10.3541	405.671	402.901	222
22	53809923	53810456	ATAC-194	1579	5.28191	160.311	157.927	204
22	53811925	53813187	ATAC-195	877	4.32336	89.9451	87.7367	597
22	53823455	53823844	ATAC-196	61	2.20153	7.8212	6.13619	325
22	53824069	53824306	ATAC-197	248	3.66478	26.782	24.863	115
22	53839562	53839805	ATAC-198	95	2.57926	11.2812	9.53034	168
22	53842172	53842927	ATAC-199	141	3.13673	15.9691	14.1527	244
22	53863223	53864298	ATAC-200	5079	10.5336	510.848	507.945	529
22	53865347	53865774	ATAC-201	488	3.16975	50.8692	48.8066	334
22	53886262	53887374	ATAC-202	6533	15.2456	656.378	653.304	561
22	53935447	53935700	ATAC-203	52	1.7694	6.93217	5.26783	184
22	53936574	53937472	ATAC-204	4389	12.0314	441.797	438.98	457
22	53952422	53953249	ATAC-205	1156	7.89056	117.979	115.692	442
22	53958781	53959255	ATAC-206	844	7.50088	86.6373	84.4392	226
22	53979757	53979998	ATAC-207	93	2.68213	11.0682	9.32001	81

## Sheet: S5
Chr	SNP	bp	A1	A2	Phenotype	Freq	β	SE	P-value
22	arschr22.51946167	51946167	T	A	LogPeak	0.183193	-0.422244	0.0738661	1.08836e-08
22	arschr22.51946386	51946386	A	G	LogPeak	0.121849	-0.305826	0.0877717	0.000493368
22	arschr22.51946405	51946405	A	G	LogPeak	0.00588235	0.114093	0.301716	0.705322
22	arschr22.51946516	51946516	T	A	LogPeak	0.183193	-0.422244	0.0738661	1.08836e-08
22	arschr22.51946868	51946868	A	C	LogPeak	0.183193	-0.422244	0.0738661	1.08836e-08
22	arschr22.51946947	51946947	A	T	LogPeak	0.163866	0.346479	0.0767966	6.4326e-06
22	arschr22.51947249	51947249	G	A	LogPeak	0.183193	-0.422244	0.0738661	1.08836e-08
22	arschr22.51947880	51947880	G	C	LogPeak	0.0731092	-0.0154966	0.106314	0.884109
22	arschr22.51947911	51947911	C	T	LogPeak	0.00420168	0.698816	0.356945	0.0502573
22	arschr22.51948094	51948094	A	G	LogPeak	0.183193	-0.422244	0.0738661	1.08836e-08
22	arschr22.51949184	51949184	C	T	LogPeak	0.629412	0.00058325	0.055883	0.991673
22	arschr22.51949292	51949292	T	C	LogPeak	0.121849	-0.305826	0.0877717	0.000493368
22	arschr22.51949302	51949302	G	C	LogPeak	0.00420168	0.698816	0.356945	0.0502573
22	arschr22.51950075	51950075	T	C	LogPeak	0.0731092	-0.0154966	0.106314	0.884109
22	arschr22.51950269	51950269	T	C	LogPeak	0.107563	-0.0230473	0.0847243	0.785601
22	arschr22.51951221	51951221	G	T	LogPeak	0.183193	-0.422244	0.0738661	1.08836e-08
22	arschr22.51951452	51951452	C	T	LogPeak	0.629412	0.00058325	0.055883	0.991673
22	arschr22.51951472	51951472	T	A	LogPeak	0.629412	0.00058325	0.055883	0.991673
22	arschr22.51951868	51951868	G	A	LogPeak	0.00588235	0.114093	0.301716	0.705322
22	arschr22.51951987	51951987	G	T	LogPeak	0.183193	-0.422244	0.0738661	1.08836e-08
22	arschr22.51952367	51952367	A	C	LogPeak	0.010084	-0.669319	0.233296	0.00411814
22	arschr22.51952419	51952419	C	T	LogPeak	0.183193	-0.422244	0.0738661	1.08836e-08
22	arschr22.51952748	51952748	C	G	LogPeak	0.0201681	-0.751679	0.170922	1.09363e-05
22	arschr22.51952853	51952853	ATT	A	LogPeak	0.183193	-0.422244	0.0738661	1.08836e-08
22	arschr22.51953045	51953045	G	T	LogPeak	0.183193	-0.422244	0.0738661	1.08836e-08
22	arschr22.51953142	51953142	G	A	LogPeak	0.121849	-0.305826	0.0877717	0.000493368
22	arschr22.51955042	51955042	T	TA	LogPeak	0.00588235	0.114093	0.301716	0.705322
22	arschr22.51955144	51955144	C	G	LogPeak	0.0731092	-0.0154966	0.106314	0.884109
22	arschr22.51955234	51955234	G	T	LogPeak	0.00840336	-0.111209	0.254803	0.662509
22	arschr22.51955653	51955653	T	C	LogPeak	0.183193	-0.422244	0.0738661	1.08836e-08
22	arschr22.51956399	51956399	G	T	LogPeak	0.0697479	0.424674	0.110692	0.000124782
22	arschr22.51956553	51956553	A	C	LogPeak	0.0697479	0.424674	0.110692	0.000124782
22	arschr22.51956813	51956813	C	CACAA	LogPeak	0.383193	0.239768	0.0557787	1.71912e-05
22	arschr22.51957118	51957118	G	A	LogPeak	0.0731092	-0.0154966	0.106314	0.884109
22	arschr22.51957121	51957121	G	A	LogPeak	0.183193	-0.422244	0.0738661	1.08836e-08
22	arschr22.51957289	51957289	T	C	LogPeak	0.373109	0.250559	0.0563365	8.6861e-06
22	arschr22.51957337	51957337	G	C	LogPeak	0.373109	0.250559	0.0563365	8.6861e-06
22	arschr22.51957914	51957914	C	T	LogPeak	0.121849	-0.305826	0.0877717	0.000493368
22	arschr22.51958067	51958067	C	A	LogPeak	0.0176471	-0.836758	0.182032	4.29092e-06
22	arschr22.51958444	51958444	C	A	LogPeak	0.631933	0.00987097	0.0557211	0.859391
22	arschr22.51958524	51958524	A	C	LogPeak	0.256303	-0.310462	0.0627847	7.61957e-07
22	arschr22.51958556	51958556	T	G	LogPeak	0.0731092	-0.0154966	0.106314	0.884109
22	arschr22.51958787	51958787	G	A	LogPeak	0.373109	0.250559	0.0563365	8.6861e-06
22	arschr22.51958810	51958810	A	T	LogPeak	0.0731092	-0.0154966	0.106314	0.884109
22	arschr22.51958878	51958878	G	C	LogPeak	0.183193	-0.422244	0.0738661	1.08836e-08
22	arschr22.51959611	51959611	C	T	LogPeak	0.629412	0.00058325	0.055883	0.991673
22	arschr22.51959693	51959693	G	A	LogPeak	0.629412	0.00058325	0.055883	0.991673
22	arschr22.51959822	51959822	A	C	LogPeak	0.209244	0.247178	0.0654426	0.000158715
22	arschr22.51959961	51959961	G	A	LogPeak	0.0613445	-0.557912	0.121666	4.52642e-06
22	arschr22.51960248	51960248	A	G	LogPeak	0.208403	0.243145	0.0655606	0.000208318
22	arschr22.51960330	51960330	A	C	LogPeak	0.121849	-0.305826	0.0877717	0.000493368
22	arschr22.51960645	51960645	T	TG	LogPeak	0.568067	0.108311	0.0534747	0.0428194
22	arschr22.51961620	51961620	G	T	LogPeak	0.0201681	-0.525272	0.166383	0.00159399
22	arschr22.51961755	51961755	C	T	LogPeak	0.209244	0.247178	0.0654426	0.000158715
22	arschr22.51962338	51962338	T	C	LogPeak	0.434454	0.135993	0.057414	0.0178534
22	arschr22.51962997	51962997	T	G	LogPeak	0.352941	0.342793	0.057226	2.09631e-09
22	arschr22.51963522	51963522	G	T	LogPeak	0.0731092	-0.0154966	0.106314	0.884109
22	arschr22.51963617	51963617	A	G	LogPeak	0.107563	-0.0230473	0.0847243	0.785601
22	arschr22.51963827	51963827	T	G	LogPeak	0.0613445	-0.557912	0.121666	4.52642e-06
22	arschr22.51964066	51964066	A	ATATTT	LogPeak	0.0613445	-0.557912	0.121666	4.52642e-06
22	arschr22.51964237	51964237	A	G	LogPeak	0.373109	0.250559	0.0563365	8.6861e-06
22	arschr22.51964565	51964565	C	A	LogPeak	0.194958	-0.201412	0.0700305	0.0040267
22	arschr22.51965116	51965116	T	C	LogPeak	0.0613445	-0.557912	0.121666	4.52642e-06
22	arschr22.51965117	51965117	T	G	LogPeak	0.0613445	-0.557912	0.121666	4.52642e-06
22	arschr22.51965259	51965259	A	G	LogPeak	0.209244	0.247178	0.0654426	0.000158715
22	arschr22.51965610	51965610	G	T	LogPeak	0.121849	-0.305826	0.0877717	0.000493368
22	arschr22.51965684	51965684	G	A	LogPeak	0.373109	0.250559	0.0563365	8.6861e-06
22	arschr22.51965763	51965763	G	T	LogPeak	0.193277	-0.196931	0.0704969	0.00521471
22	arschr22.51965829	51965829	C	T	LogPeak	0.256303	-0.310462	0.0627847	7.61957e-07
22	arschr22.51965850	51965850	G	A	LogPeak	0.194958	-0.201412	0.0700305	0.0040267
22	arschr22.51965874	51965874	G	A	LogPeak	0.0521008	0.312891	0.128474	0.0148732
22	arschr22.51966106	51966106	C	T	LogPeak	0.0613445	-0.557912	0.121666	4.52642e-06
22	arschr22.51966141	51966141	T	A	LogPeak	0.0613445	-0.557912	0.121666	4.52642e-06
22	arschr22.51966311	51966311	T	A	LogPeak	0.629412	0.00058325	0.055883	0.991673
22	arschr22.51966642	51966642	T	G	LogPeak	0.373109	0.250559	0.0563365	8.6861e-06
22	arschr22.51966673	51966673	A	G	LogPeak	0.209244	0.247178	0.0654426	0.000158715
22	arschr22.51966802	51966802	T	A	LogPeak	0.434454	0.135993	0.057414	0.0178534
22	arschr22.51966849	51966849	G	T	LogPeak	0.121849	-0.305826	0.0877717	0.000493368
22	arschr22.51967262	51967262	C	T	LogPeak	0.373109	0.250559	0.0563365	8.6861e-06
22	arschr22.51967743	51967743	C	T	LogPeak	0.00420168	0.698816	0.356945	0.0502573
22	arschr22.51967989	51967989	A	G	LogPeak	0.629412	0.00058325	0.055883	0.991673
22	arschr22.51968544	51968544	A	C	LogPeak	0.194958	-0.201412	0.0700305	0.0040267
22	arschr22.51968751	51968751	G	A	LogPeak	0.194958	-0.201412	0.0700305	0.0040267
22	arschr22.51969021	51969021	A	C	LogPeak	0.0613445	-0.557912	0.121666	4.52642e-06
22	arschr22.51969311	51969311	A	T	LogPeak	0.0613445	-0.557912	0.121666	4.52642e-06
22	arschr22.51969431	51969431	C	A	LogPeak	0.00420168	0.698816	0.356945	0.0502573
22	arschr22.51969782	51969782	G	A	LogPeak	0.629412	0.00058325	0.055883	0.991673
22	arschr22.51969802	51969802	T	C	LogPeak	0.373109	0.250559	0.0563365	8.6861e-06
22	arschr22.51970420	51970420	C	T	LogPeak	0.0201681	-0.751679	0.170922	1.09363e-05
22	arschr22.51970482	51970482	G	A	LogPeak	0.0731092	-0.0154966	0.106314	0.884109
22	arschr22.51970496	51970496	A	C	LogPeak	0.194958	-0.201412	0.0700305	0.0040267
22	arschr22.51970565	51970565	C	T	LogPeak	0.194958	-0.201412	0.0700305	0.0040267
22	arschr22.51970916	51970916	A	G	LogPeak	0.433613	0.132299	0.0574319	0.0212464
22	arschr22.51970966	51970966	T	G	LogPeak	0.434454	0.135993	0.057414	0.0178534
22	arschr22.51971024	51971024	T	A	LogPeak	0.0563025	0.363811	0.122004	0.00286404
22	arschr22.51971172	51971172	G	A	LogPeak	0.194958	-0.201412	0.0700305	0.0040267
22	arschr22.51971255	51971255	A	G	LogPeak	0.194958	-0.201412	0.0700305	0.0040267
22	arschr22.51971372	51971372	C	T	LogPeak	0.0613445	-0.557912	0.121666	4.52642e-06
22	arschr22.51971731	51971731	TC	T	LogPeak	0.628571	-0.00300773	0.056001	0.957167
22	arschr22.51972157	51972157	A	C	LogPeak	0.0470588	0.530937	0.147083	0.000306448
22	arschr22.51972455	51972455	T	C	LogPeak	0.194958	-0.201412	0.0700305	0.0040267
22	arschr22.51972507	51972507	G	A	LogPeak	0.629412	0.00058325	0.055883	0.991673
22	arschr22.51972544	51972544	C	T	LogPeak	0.629412	0.00058325	0.055883	0.991673
22	arschr22.51972580	51972580	A	C	LogPeak	0.629412	0.00058325	0.055883	0.991673
22	arschr22.51972586	51972586	G	A	LogPeak	0.629412	0.00058325	0.055883	0.991673
22	arschr22.51972614	51972614	A	G	LogPeak	0.629412	0.00058325	0.055883	0.991673
22	arschr22.51972866	51972866	A	G	LogPeak	0.194958	-0.201412	0.0700305	0.0040267
22	arschr22.51974018	51974018	G	C	LogPeak	0.0731092	-0.0154966	0.106314	0.884109
22	arschr22.51974265	51974265	C	CGTCTAT	LogPeak	0.194958	-0.201412	0.0700305	0.0040267
22	arschr22.51974415	51974415	G	A	LogPeak	0.434454	0.135993	0.057414	0.0178534
22	arschr22.51975131	51975131	A	G	LogPeak	0.629412	0.00058325	0.055883	0.991673
22	arschr22.51975139	51975139	G	A	LogPeak	0.629412	0.00058325	0.055883	0.991673
22	arschr22.51975218	51975218	AAAT	A	LogPeak	0.194958	-0.201412	0.0700305	0.0040267
22	arschr22.51975415	51975415	T	C	LogPeak	0.567227	0.105452	0.0535808	0.0490574
22	arschr22.51976000	51976000	C	CAT	LogPeak	0.107563	-0.0230473	0.0847243	0.785601
22	arschr22.51976327	51976327	T	C	LogPeak	0.629412	0.00058325	0.055883	0.991673
22	arschr22.51976523	51976523	G	A	LogPeak	0.194958	-0.201412	0.0700305	0.0040267
22	arschr22.51977069	51977069	A	G	LogPeak	0.194958	-0.201412	0.0700305	0.0040267
22	arschr22.51977538	51977538	T	C	LogPeak	0.628571	-0.00300773	0.056001	0.957167
22	arschr22.51977586	51977586	A	G	LogPeak	0.373109	0.250559	0.0563365	8.6861e-06
22	arschr22.51977730	51977730	T	G	LogPeak	0.0672269	-0.0070891	0.111185	0.949162
22	arschr22.51978053	51978053	T	C	LogPeak	0.163866	0.106711	0.0708958	0.132279
22	arschr22.51978230	51978230	G	A	LogPeak	0.629412	0.00058325	0.055883	0.991673
22	arschr22.51978485	51978485	A	G	LogPeak	0.629412	0.00058325	0.055883	0.991673
22	arschr22.51978678	51978678	T	C	LogPeak	0.0613445	-0.557912	0.121666	4.52642e-06
22	arschr22.51978730	51978730	T	C	LogPeak	0.629412	0.00058325	0.055883	0.991673
22	arschr22.51979162	51979162	C	CT	LogPeak	0.194958	-0.201412	0.0700305	0.0040267
22	arschr22.51979762	51979762	A	G	LogPeak	0.629412	0.00058325	0.055883	0.991673
22	arschr22.51979888	51979888	T	G	LogPeak	0.373109	0.250559	0.0563365	8.6861e-06
22	arschr22.51979890	51979890	G	A	LogPeak	0.194958	-0.201412	0.0700305	0.0040267
22	arschr22.51980211	51980211	T	C	LogPeak	0.194958	-0.201412	0.0700305	0.0040267
22	arschr22.51980710	51980710	A	G	LogPeak	0.194958	-0.201412	0.0700305	0.0040267
22	arschr22.51980776	51980776	A	G	LogPeak	0.0613445	-0.557912	0.121666	4.52642e-06
22	arschr22.51980947	51980947	T	C	LogPeak	0.0613445	-0.557912	0.121666	4.52642e-06
22	arschr22.51981052	51981052	ATGTTAGAGTTGG	A	LogPeak	0.434454	0.135993	0.057414	0.0178534
22	arschr22.51981210	51981210	A	T	LogPeak	0.256303	-0.310462	0.0627847	7.61957e-07
22	arschr22.51981249	51981249	TGTTCA	T	LogPeak	0.434454	0.135993	0.057414	0.0178534
22	arschr22.51981275	51981275	A	G	LogPeak	0.209244	0.247178	0.0654426	0.000158715
22	arschr22.51981526	51981526	G	A	LogPeak	0.629412	0.00058325	0.055883	0.991673
22	arschr22.51981635	51981635	ACT	A	LogPeak	0.163866	0.106711	0.0708958	0.132279
22	arschr22.51982440	51982440	C	G	LogPeak	0.0613445	-0.557912	0.121666	4.52642e-06
22	arschr22.51982796	51982796	G	A	LogPeak	0.373109	0.250559	0.0563365	8.6861e-06
22	arschr22.51982995	51982995	G	A	LogPeak	0.373109	0.250559	0.0563365	8.6861e-06
22	arschr22.51983391	51983391	C	T	LogPeak	0.629412	0.00058325	0.055883	0.991673
22	arschr22.51983658	51983658	G	A	LogPeak	0.360504	0.0380237	0.0560327	0.497392
22	arschr22.51984200	51984200	A	G	LogPeak	0.0613445	-0.557912	0.121666	4.52642e-06
22	arschr22.51984229	51984229	A	G	LogPeak	0.194958	-0.201412	0.0700305	0.0040267
22	arschr22.51984242	51984242	C	T	LogPeak	0.0731092	-0.0154966	0.106314	0.884109
22	arschr22.51984270	51984270	A	T	LogPeak	0.0613445	-0.557912	0.121666	4.52642e-06
22	arschr22.51985518	51985518	T	C	LogPeak	0.121849	-0.305826	0.0877717	0.000493368
22	arschr22.51985691	51985691	C	T	LogPeak	0.629412	0.00058325	0.055883	0.991673
22	arschr22.51985899	51985899	T	C	LogPeak	0.629412	0.00058325	0.055883	0.991673
22	arschr22.51986267	51986267	A	T	LogPeak	0.194958	-0.201412	0.0700305	0.0040267
22	arschr22.51986746	51986746	T	G	LogPeak	0.0613445	-0.557912	0.121666	4.52642e-06
22	arschr22.51987113	51987113	T	C	LogPeak	0.0613445	-0.557912	0.121666	4.52642e-06
22	arschr22.51987153	51987153	C	T	LogPeak	0.629412	0.00058325	0.055883	0.991673
22	arschr22.51987248	51987248	A	G	LogPeak	0.107563	-0.0230473	0.0847243	0.785601
22	arschr22.51987329	51987329	T	C	LogPeak	0.629412	0.00058325	0.055883	0.991673
22	arschr22.51987436	51987436	G	A	LogPeak	0.629412	0.00058325	0.055883	0.991673
22	arschr22.51987439	51987439	A	T	LogPeak	0.434454	0.135993	0.057414	0.0178534
22	arschr22.51987533	51987533	TA	T	LogPeak	0.434454	0.135993	0.057414	0.0178534
22	arschr22.51987882	51987882	G	T	LogPeak	0.629412	0.00058325	0.055883	0.991673
22	arschr22.51987909	51987909	T	C	LogPeak	0.629412	0.00058325	0.055883	0.991673
22	arschr22.51988583	51988583	C	T	LogPeak	0.434454	0.135993	0.057414	0.0178534
22	arschr22.51989136	51989136	A	G	LogPeak	0.194958	-0.201412	0.0700305	0.0040267
22	arschr22.51989443	51989443	T	A	LogPeak	0.0201681	-0.751679	0.170922	1.09363e-05
22	arschr22.51989629	51989629	T	C	LogPeak	0.204202	0.313352	0.0674423	3.38072e-06
22	arschr22.51989908	51989908	G	A	LogPeak	0.629412	0.00058325	0.055883	0.991673
22	arschr22.51989978	51989978	C	A	LogPeak	0.434454	0.135993	0.057414	0.0178534
22	arschr22.51990398	51990398	G	T	LogPeak	0.00168067	0.380366	0.558269	0.495662
22	arschr22.51991623	51991623	G	C	LogPeak	0.629412	0.00058325	0.055883	0.991673
22	arschr22.51992000	51992000	G	T	LogPeak	0.628571	-0.00300773	0.056001	0.957167
22	arschr22.51992144	51992144	C	CA	LogPeak	0.194958	-0.201412	0.0700305	0.0040267
22	arschr22.51992173	51992173	C	T	LogPeak	0.629412	0.00058325	0.055883	0.991673
22	arschr22.51992284	51992284	C	T	LogPeak	0.209244	0.247178	0.0654426	0.000158715
22	arschr22.51992287	51992287	G	T	LogPeak	0.00840336	-0.111209	0.254803	0.662509
22	arschr22.51993083	51993083	G	C	LogPeak	0.434454	0.135993	0.057414	0.0178534
22	arschr22.51994099	51994099	A	G	LogPeak	0.373109	0.250559	0.0563365	8.6861e-06
22	arschr22.51994206	51994206	T	C	LogPeak	0.629412	0.00058325	0.055883	0.991673
22	arschr22.51994436	51994436	T	C	LogPeak	0.107563	-0.0230473	0.0847243	0.785601
22	arschr22.51994516	51994516	C	T	LogPeak	0.629412	0.00058325	0.055883	0.991673
22	arschr22.51994607	51994607	T	C	LogPeak	0.629412	0.00058325	0.055883	0.991673
22	arschr22.51994794	51994794	A	ATTC	LogPeak	0.373109	0.250559	0.0563365	8.6861e-06
22	arschr22.51995442	51995442	T	C	LogPeak	0.00336134	-0.833724	0.392188	0.0335175
22	arschr22.51995457	51995457	C	G	LogPeak	0.194958	-0.201412	0.0700305	0.0040267
22	arschr22.51995619	51995619	G	A	LogPeak	0.0731092	-0.0154966	0.106314	0.884109
22	arschr22.51995940	51995940	C	T	LogPeak	0.629412	0.00058325	0.055883	0.991673
22	arschr22.51996289	51996289	A	G	LogPeak	0.194958	-0.201412	0.0700305	0.0040267
22	arschr22.51996324	51996324	A	T	LogPeak	0.629412	0.00058325	0.055883	0.991673
22	arschr22.51996331	51996331	T	C	LogPeak	0.0613445	-0.557912	0.121666	4.52642e-06
22	arschr22.51996487	51996487	G	C	LogPeak	0.629412	0.00058325	0.055883	0.991673
22	arschr22.51996620	51996620	A	T	LogPeak	0.194958	-0.201412	0.0700305	0.0040267
22	arschr22.51997066	51997066	C	A	LogPeak	0.434454	0.135993	0.057414	0.0178534
22	arschr22.51997622	51997622	T	C	LogPeak	0.629412	0.00058325	0.055883	0.991673
22	arschr22.51997877	51997877	A	G	LogPeak	0.107563	-0.0230473	0.0847243	0.785601
22	arschr22.51997903	51997903	T	C	LogPeak	0.373109	0.250559	0.0563365	8.6861e-06
22	arschr22.51998001	51998001	C	A	LogPeak	0.0731092	-0.0154966	0.106314	0.884109
22	arschr22.51998469	51998469	A	ATATGGTATCACT	LogPeak	0.194958	-0.201412	0.0700305	0.0040267
22	arschr22.51998960	51998960	G	GT	LogPeak	0.434454	0.135993	0.057414	0.0178534
22	arschr22.51998962	51998962	G	GCT	LogPeak	0.434454	0.135993	0.057414	0.0178534
22	arschr22.51999024	51999024	A	T	LogPeak	0.629412	0.00058325	0.055883	0.991673
22	arschr22.51999057	51999057	TC	T	LogPeak	0.434454	0.135993	0.057414	0.0178534
22	arschr22.51999301	51999301	T	G	LogPeak	0.629412	0.00058325	0.055883	0.991673
22	arschr22.51999344	51999344	C	A	LogPeak	0.0731092	-0.0154966	0.106314	0.884109
22	arschr22.51999369	51999369	G	A	LogPeak	0.373109	0.250559	0.0563365	8.6861e-06
22	arschr22.51999520	51999520	T	TATC	LogPeak	0.434454	0.135993	0.057414	0.0178534
22	arschr22.51999713	51999713	A	G	LogPeak	0.434454	0.135993	0.057414	0.0178534
22	arschr22.51999960	51999960	T	G	LogPeak	0.434454	0.135993	0.057414	0.0178534
22	arschr22.52000028	52000028	C	A	LogPeak	0.629412	0.00058325	0.055883	0.991673
22	arschr22.52000030	52000030	G	A	LogPeak	0.194958	-0.201412	0.0700305	0.0040267
22	arschr22.52000097	52000097	G	GGGA	LogPeak	0.434454	0.135993	0.057414	0.0178534
22	arschr22.52000129	52000129	T	C	LogPeak	0.434454	0.135993	0.057414	0.0178534
22	arschr22.52000179	52000179	C	CTGTT	LogPeak	0.629412	0.00058325	0.055883	0.991673
22	arschr22.52000193	52000193	G	A	LogPeak	0.434454	0.135993	0.057414	0.0178534
22	arschr22.52000290	52000290	A	T	LogPeak	0.629412	0.00058325	0.055883	0.991673
22	arschr22.52000339	52000339	T	A	LogPeak	0.0613445	-0.557912	0.121666	4.52642e-06
22	arschr22.52000344	52000344	C	T	LogPeak	0.629412	0.00058325	0.055883	0.991673
22	arschr22.52000887	52000887	A	G	LogPeak	0.0134454	-0.262749	0.207143	0.20464
22	arschr22.52001052	52001052	C	T	LogPeak	0.194958	-0.201412	0.0700305	0.0040267
22	arschr22.52001132	52001132	A	C	LogPeak	0.194958	-0.201412	0.0700305	0.0040267
22	arschr22.52001564	52001564	C	A	LogPeak	0.285714	-0.264651	0.0580726	5.1831e-06
22	arschr22.52001574	52001574	A	G	LogPeak	0.0571429	0.16686	0.118581	0.159388
22	arschr22.52001867	52001867	G	A	LogPeak	0.629412	0.00058325	0.055883	0.991673
22	arschr22.52001896	52001896	A	C	LogPeak	0.121849	-0.305826	0.0877717	0.000493368
22	arschr22.52002424	52002424	A	G	LogPeak	0.434454	0.135993	0.057414	0.0178534
22	arschr22.52002574	52002574	G	A	LogPeak	0.0521008	0.312891	0.128474	0.0148732
22	arschr22.52003027	52003027	T	C	LogPeak	0.0731092	-0.0154966	0.106314	0.884109
22	arschr22.52003215	52003215	T	G	LogPeak	0.434454	0.135993	0.057414	0.0178534
22	arschr22.52003732	52003732	T	C	LogPeak	0.194958	-0.201412	0.0700305	0.0040267
22	arschr22.52003793	52003793	T	C	LogPeak	0.0907563	-0.3189	0.0923328	0.000552729
22	arschr22.52003883	52003883	GT	G	LogPeak	0.194958	-0.201412	0.0700305	0.0040267
22	arschr22.52004471	52004471	A	T	LogPeak	0.629412	0.00058325	0.055883	0.991673
22	arschr22.52004492	52004492	T	A	LogPeak	0.629412	0.00058325	0.055883	0.991673
22	arschr22.52004857	52004857	A	G	LogPeak	0.630252	0.00270319	0.0557448	0.961324
22	arschr22.52006816	52006816	A	G	LogPeak	0.194958	-0.201412	0.0700305	0.0040267
22	arschr22.52007542	52007542	G	T	LogPeak	0.0613445	-0.557912	0.121666	4.52642e-06
22	arschr22.52008592	52008592	A	G	LogPeak	0.0613445	-0.557912	0.121666	4.52642e-06
22	arschr22.52008623	52008623	A	G	LogPeak	0.0697479	0.424674	0.110692	0.000124782
22	arschr22.52009005	52009005	C	T	LogPeak	0.434454	0.135993	0.057414	0.0178534
22	arschr22.52009156	52009156	T	C	LogPeak	0.00420168	0.698816	0.356945	0.0502573
22	arschr22.52009626	52009626	CT	C	LogPeak	0.0907563	-0.3189	0.0923328	0.000552729
22	arschr22.52009629	52009629	T	TA	LogPeak	0.0907563	-0.3189	0.0923328	0.000552729
22	arschr22.52009991	52009991	T	A	LogPeak	0.0731092	-0.0154966	0.106314	0.884109
22	arschr22.52010110	52010110	T	G	LogPeak	0.0613445	-0.557912	0.121666	4.52642e-06
22	arschr22.52010316	52010316	G	A	LogPeak	0.194958	-0.201412	0.0700305	0.0040267
22	arschr22.52010874	52010874	T	C	LogPeak	0.434454	0.135993	0.057414	0.0178534
22	arschr22.52010982	52010982	G	T	LogPeak	0.0134454	-0.262749	0.207143	0.20464
22	arschr22.52012015	52012015	G	A	LogPeak	0.194958	-0.201412	0.0700305	0.0040267
22	arschr22.52012025	52012025	C	G	LogPeak	0.434454	0.135993	0.057414	0.0178534
22	arschr22.52012160	52012160	A	C	LogPeak	0.629412	0.00058325	0.055883	0.991673
22	arschr22.52012204	52012204	A	G	LogPeak	0.194958	-0.201412	0.0700305	0.0040267
22	arschr22.52013205	52013205	C	T	LogPeak	0.629412	0.00058325	0.055883	0.991673
22	arschr22.52013329	52013329	C	T	LogPeak	0.434454	0.135993	0.057414	0.0178534
22	arschr22.52013573	52013573	A	T	LogPeak	0.163866	0.106711	0.0708958	0.132279
22	arschr22.52013678	52013678	G	T	LogPeak	0.010084	-0.102771	0.233724	0.660147
22	arschr22.52013877	52013877	A	G	LogPeak	0.0521008	0.312891	0.128474	0.0148732
22	arschr22.52014590	52014590	C	T	LogPeak	0.434454	0.135993	0.057414	0.0178534
22	arschr22.52014703	52014703	G	A	LogPeak	0.194958	-0.201412	0.0700305	0.0040267
22	arschr22.52014769	52014769	G	A	LogPeak	0.629412	0.00058325	0.055883	0.991673
22	arschr22.52014896	52014896	A	AT	LogPeak	0.434454	0.135993	0.057414	0.0178534
22	arschr22.52014966	52014966	A	G	LogPeak	0.629412	0.00058325	0.055883	0.991673
22	arschr22.52015351	52015351	C	G	LogPeak	0.0613445	-0.557912	0.121666	4.52642e-06
22	arschr22.52015523	52015523	T	A	LogPeak	0.629412	0.00058325	0.055883	0.991673
22	arschr22.52015524	52015524	G	C	LogPeak	0.629412	0.00058325	0.055883	0.991673
22	arschr22.52016411	52016411	AATAGAT	A	LogPeak	0.010084	-0.102771	0.233724	0.660147
22	arschr22.52016591	52016591	T	C	LogPeak	0.208403	0.243145	0.0655606	0.000208318
22	arschr22.52017212	52017212	A	G	LogPeak	0.629412	0.00058325	0.055883	0.991673
22	arschr22.52017451	52017451	T	C	LogPeak	0.373109	0.250559	0.0563365	8.6861e-06
22	arschr22.52017888	52017888	C	A	LogPeak	0.434454	0.135993	0.057414	0.0178534
22	arschr22.52018043	52018043	G	A	LogPeak	0.629412	0.00058325	0.055883	0.991673
22	arschr22.52018047	52018047	A	G	LogPeak	0.010084	0.255974	0.233149	0.272249
22	arschr22.52018308	52018308	G	A	LogPeak	0.194958	-0.201412	0.0700305	0.0040267
22	arschr22.52018811	52018811	TTC	T	LogPeak	0.629412	0.00058325	0.055883	0.991673
22	arschr22.52019240	52019240	G	C	LogPeak	0.629412	0.00058325	0.055883	0.991673
22	arschr22.52019283	52019283	A	G	LogPeak	0.194958	-0.201412	0.0700305	0.0040267
22	arschr22.52019373	52019373	A	G	LogPeak	0.455462	0.0662061	0.0562456	0.23916
22	arschr22.52019711	52019711	G	A	LogPeak	0.0521008	0.312891	0.128474	0.0148732
22	arschr22.52020070	52020070	A	G	LogPeak	0.629412	0.00058325	0.055883	0.991673
22	arschr22.52020962	52020962	A	G	LogPeak	0.0697479	0.424674	0.110692	0.000124782
22	arschr22.52021026	52021026	G	A	LogPeak	0.629412	0.00058325	0.055883	0.991673
22	arschr22.52021091	52021091	A	T	LogPeak	0.629412	0.00058325	0.055883	0.991673
22	arschr22.52021383	52021383	A	G	LogPeak	0.628571	-0.00300773	0.056001	0.957167
22	arschr22.52021424	52021424	T	C	LogPeak	0.00336134	-0.833724	0.392188	0.0335175
22	arschr22.52021480	52021480	T	C	LogPeak	0.434454	0.135993	0.057414	0.0178534
22	arschr22.52021501	52021501	G	A	LogPeak	0.194958	-0.201412	0.0700305	0.0040267
22	arschr22.52021944	52021944	G	C	LogPeak	0.194958	-0.201412	0.0700305	0.0040267
22	arschr22.52022303	52022303	G	A	LogPeak	0.629412	0.00058325	0.055883	0.991673
22	arschr22.52022338	52022338	C	T	LogPeak	0.629412	0.00058325	0.055883	0.991673
22	arschr22.52022339	52022339	A	G	LogPeak	0.194958	-0.201412	0.0700305	0.0040267
22	arschr22.52022386	52022386	G	GC	LogPeak	0.433613	0.132299	0.0574319	0.0212464
22	arschr22.52023197	52023197	T	C	LogPeak	0.434454	0.135993	0.057414	0.0178534
22	arschr22.52023344	52023344	C	CA	LogPeak	0.087395	0.201781	0.09466	0.0330361
22	arschr22.52023424	52023424	T	TA	LogPeak	0.194958	-0.201412	0.0700305	0.0040267
22	arschr22.52023826	52023826	T	G	LogPeak	0.628571	-0.00300773	0.056001	0.957167
22	arschr22.52023828	52023828	A	G	LogPeak	0.121849	-0.305826	0.0877717	0.000493368
22	arschr22.52024454	52024454	A	C	LogPeak	0.344538	0.054267	0.057824	0.347994
22	arschr22.52024809	52024809	A	G	LogPeak	0.329412	0.187507	0.0567072	0.000944442
22	arschr22.52024851	52024851	G	A	LogPeak	0.0134454	-0.262749	0.207143	0.20464
22	arschr22.52024969	52024969	A	C	LogPeak	0.382353	0.0848974	0.0617032	0.168853
22	arschr22.52024995	52024995	A	ATGGGC	LogPeak	0.329412	0.187507	0.0567072	0.000944442
22	arschr22.52025065	52025065	A	G	LogPeak	0.121849	-0.305826	0.0877717	0.000493368
22	arschr22.52025152	52025152	G	A	LogPeak	0.121849	-0.305826	0.0877717	0.000493368
22	arschr22.52025184	52025184	C	A	LogPeak	0.0731092	-0.0154966	0.106314	0.884109
22	arschr22.52025515	52025515	T	G	LogPeak	0.382353	0.0848974	0.0617032	0.168853
22	arschr22.52025583	52025583	G	A	LogPeak	0.577311	-0.0612909	0.0571433	0.283459
22	arschr22.52025587	52025587	G	A	LogPeak	0.121849	-0.305826	0.0877717	0.000493368
22	arschr22.52025662	52025662	A	C	LogPeak	0.0613445	-0.557912	0.121666	4.52642e-06
22	arschr22.52026471	52026471	C	G	LogPeak	0.194958	-0.201412	0.0700305	0.0040267
22	arschr22.52026699	52026699	T	A	LogPeak	0.0731092	-0.0154966	0.106314	0.884109
22	arschr22.52026713	52026713	AC	A	LogPeak	0.577311	-0.0612909	0.0571433	0.283459
22	arschr22.52026731	52026731	G	T	LogPeak	0.382353	0.0848974	0.0617032	0.168853
22	arschr22.52026823	52026823	A	T	LogPeak	0.382353	0.0848974	0.0617032	0.168853
22	arschr22.52027013	52027013	A	T	LogPeak	0.577311	-0.0612909	0.0571433	0.283459
22	arschr22.52027085	52027085	T	A	LogPeak	0.0134454	0.160501	0.21343	0.452044
22	arschr22.52027105	52027105	T	C	LogPeak	0.0689076	-0.0565328	0.109008	0.604032
22	arschr22.52027114	52027114	G	T	LogPeak	0.321008	0.220745	0.0606609	0.000273707
22	arschr22.52027120	52027120	G	T	LogPeak	0.209244	0.247178	0.0654426	0.000158715
22	arschr22.52027669	52027669	G	A	LogPeak	0.577311	-0.0612909	0.0571433	0.283459
22	arschr22.52027966	52027966	A	G	LogPeak	0.577311	-0.0612909	0.0571433	0.283459
22	arschr22.52028639	52028639	G	A	LogPeak	0.577311	-0.0612909	0.0571433	0.283459
22	arschr22.52028691	52028691	C	T	LogPeak	0.577311	-0.0612909	0.0571433	0.283459
22	arschr22.52029109	52029109	C	T	LogPeak	0.382353	0.0848974	0.0617032	0.168853
22	arschr22.52029239	52029239	T	C	LogPeak	0.577311	-0.0612909	0.0571433	0.283459
22	arschr22.52029372	52029372	C	G	LogPeak	0.382353	0.0848974	0.0617032	0.168853
22	arschr22.52029388	52029388	A	G	LogPeak	0.194958	-0.201412	0.0700305	0.0040267
22	arschr22.52029423	52029423	G	T	LogPeak	0.577311	-0.0612909	0.0571433	0.283459
22	arschr22.52029555	52029555	T	G	LogPeak	0.193277	-0.196931	0.0704969	0.00521471
22	arschr22.52029744	52029744	A	AC	LogPeak	0.194958	-0.201412	0.0700305	0.0040267
22	arschr22.52030027	52030027	C	T	LogPeak	0.194958	-0.201412	0.0700305	0.0040267
22	arschr22.52030206	52030206	T	C	LogPeak	0.577311	-0.0612909	0.0571433	0.283459
22	arschr22.52030339	52030339	T	C	LogPeak	0.382353	0.0848974	0.0617032	0.168853
22	arschr22.52030365	52030365	TA	T	LogPeak	0.0731092	-0.0154966	0.106314	0.884109
22	arschr22.52030449	52030449	C	T	LogPeak	0.577311	-0.0612909	0.0571433	0.283459
22	arschr22.52030705	52030705	G	A	LogPeak	0.194958	-0.201412	0.0700305	0.0040267
22	arschr22.52031573	52031573	G	C	LogPeak	0.194958	-0.201412	0.0700305	0.0040267
22	arschr22.52031574	52031574	C	T	LogPeak	0.194958	-0.201412	0.0700305	0.0040267
22	arschr22.52031655	52031655	A	G	LogPeak	0.256303	-0.310462	0.0627847	7.61957e-07
22	arschr22.52031689	52031689	T	C	LogPeak	0.194958	-0.201412	0.0700305	0.0040267
22	arschr22.52032160	52032160	A	G	LogPeak	0.121849	-0.305826	0.0877717	0.000493368
22	arschr22.52032749	52032749	C	T	LogPeak	0.382353	0.0848974	0.0617032	0.168853
22	arschr22.52032763	52032763	T	C	LogPeak	0.382353	0.0848974	0.0617032	0.168853
22	arschr22.52033470	52033470	G	A	LogPeak	0.577311	-0.0612909	0.0571433	0.283459
22	arschr22.52033583	52033583	G	C	LogPeak	0.382353	0.0848974	0.0617032	0.168853
22	arschr22.52033717	52033717	A	G	LogPeak	0.194958	-0.201412	0.0700305	0.0040267
22	arschr22.52033964	52033964	A	G	LogPeak	0.0613445	-0.557912	0.121666	4.52642e-06
22	arschr22.52034310	52034310	A	G	LogPeak	0.107563	-0.0230473	0.0847243	0.785601
22	arschr22.52034633	52034633	A	G	LogPeak	0.00420168	0.698816	0.356945	0.0502573
22	arschr22.52035306	52035306	A	G	LogPeak	0.577311	-0.0612909	0.0571433	0.283459
22	arschr22.52035563	52035563	G	GA	LogPeak	0.194958	-0.201412	0.0700305	0.0040267
22	arschr22.52035595	52035595	A	G	LogPeak	0.194958	-0.201412	0.0700305	0.0040267
22	arschr22.52035668	52035668	G	A	LogPeak	0.194958	-0.201412	0.0700305	0.0040267
22	arschr22.52035685	52035685	T	C	LogPeak	0.0613445	-0.557912	0.121666	4.52642e-06
22	arschr22.52035691	52035691	T	C	LogPeak	0.0613445	-0.557912	0.121666	4.52642e-06
22	arschr22.52036264	52036264	T	C	LogPeak	0.577311	-0.0612909	0.0571433	0.283459
22	arschr22.52036348	52036348	A	T	LogPeak	0.194958	-0.201412	0.0700305	0.0040267
22	arschr22.52036689	52036689	TC	T	LogPeak	0.382353	0.0848974	0.0617032	0.168853
22	arschr22.52037061	52037061	T	C	LogPeak	0.382353	0.0848974	0.0617032	0.168853
22	arschr22.52037136	52037136	G	A	LogPeak	0.194958	-0.201412	0.0700305	0.0040267
22	arschr22.52037260	52037260	T	C	LogPeak	0.194958	-0.201412	0.0700305	0.0040267
22	arschr22.52037758	52037758	C	T	LogPeak	0.194958	-0.201412	0.0700305	0.0040267
22	arschr22.52037808	52037808	CTTTA	C	LogPeak	0.382353	0.0848974	0.0617032	0.168853
22	arschr22.52037848	52037848	G	T	LogPeak	0.0731092	-0.0154966	0.106314	0.884109
22	arschr22.52038112	52038112	T	C	LogPeak	0.382353	0.0848974	0.0617032	0.168853
22	arschr22.52038121	52038121	G	C	LogPeak	0.382353	0.0848974	0.0617032	0.168853
22	arschr22.52038467	52038467	C	T	LogPeak	0.382353	0.0848974	0.0617032	0.168853
22	arschr22.52038826	52038826	T	G	LogPeak	0.382353	0.0848974	0.0617032	0.168853
22	arschr22.52039209	52039209	G	T	LogPeak	0.382353	0.0848974	0.0617032	0.168853
22	arschr22.52039410	52039410	T	C	LogPeak	0.0697479	0.424674	0.110692	0.000124782
22	arschr22.52039947	52039947	T	G	LogPeak	0.0521008	0.312891	0.128474	0.0148732
22	arschr22.52040007	52040007	C	T	LogPeak	0.577311	-0.0612909	0.0571433	0.283459
22	arschr22.52040112	52040112	A	G	LogPeak	0.577311	-0.0612909	0.0571433	0.283459
22	arschr22.52040363	52040363	A	G	LogPeak	0.0731092	-0.0154966	0.106314	0.884109
22	arschr22.52040712	52040712	T	C	LogPeak	0.010084	-0.669319	0.233296	0.00411814
22	arschr22.52040728	52040728	T	C	LogPeak	0.194958	-0.201412	0.0700305	0.0040267
22	arschr22.52041099	52041099	G	A	LogPeak	0.382353	0.0848974	0.0617032	0.168853
22	arschr22.52041321	52041321	G	T	LogPeak	0.0613445	-0.557912	0.121666	4.52642e-06
22	arschr22.52042392	52042392	T	A	LogPeak	0.439496	0.0164614	0.0604489	0.785377
22	arschr22.52043155	52043155	C	T	LogPeak	0.244538	0.177455	0.0624004	0.00445768
22	arschr22.52043272	52043272	G	A	LogPeak	0.244538	0.177455	0.0624004	0.00445768
22	arschr22.52043344	52043344	T	C	LogPeak	0.439496	0.0164614	0.0604489	0.785377
22	arschr22.52043488	52043488	C	T	LogPeak	0.244538	0.177455	0.0624004	0.00445768
22	arschr22.52044331	52044331	G	T	LogPeak	0.0201681	-0.525272	0.166383	0.00159399
22	arschr22.52044884	52044884	A	G	LogPeak	0.107563	-0.0230473	0.0847243	0.785601
22	arschr22.52045069	52045069	G	A	LogPeak	0.0613445	-0.557912	0.121666	4.52642e-06
22	arschr22.52045253	52045253	C	A	LogPeak	0.244538	0.177455	0.0624004	0.00445768
22	arschr22.52045982	52045982	G	T	LogPeak	0.244538	0.177455	0.0624004	0.00445768
22	arschr22.52046282	52046282	C	G	LogPeak	0.0521008	0.312891	0.128474	0.0148732
22	arschr22.52047235	52047235	A	AT	LogPeak	0.0731092	-0.0154966	0.106314	0.884109
22	arschr22.52047455	52047455	G	A	LogPeak	0.244538	0.177455	0.0624004	0.00445768
22	arschr22.52048447	52048447	C	A	LogPeak	0.244538	0.177455	0.0624004	0.00445768
22	arschr22.52048637	52048637	T	C	LogPeak	0.244538	0.177455	0.0624004	0.00445768
22	arschr22.52048769	52048769	C	T	LogPeak	0.0613445	-0.557912	0.121666	4.52642e-06
22	arschr22.52049313	52049313	T	TTTC	LogPeak	0.0613445	-0.557912	0.121666	4.52642e-06
22	arschr22.52050467	52050467	A	G	LogPeak	0.0201681	-0.751679	0.170922	1.09363e-05
22	arschr22.52051278	52051278	G	C	LogPeak	0.244538	0.177455	0.0624004	0.00445768
22	arschr22.52051579	52051579	T	C	LogPeak	0.121849	-0.305826	0.0877717	0.000493368
22	arschr22.52051909	52051909	G	A	LogPeak	0.439496	0.0164614	0.0604489	0.785377
22	arschr22.52052116	52052116	G	C	LogPeak	0.0613445	-0.557912	0.121666	4.52642e-06
22	arschr22.52052203	52052203	T	C	LogPeak	0.194958	-0.201412	0.0700305	0.0040267
22	arschr22.52052204	52052204	A	G	LogPeak	0.178151	-0.164763	0.0784031	0.0355981
22	arschr22.52052295	52052295	G	A	LogPeak	0.107563	-0.0230473	0.0847243	0.785601
22	arschr22.52052310	52052310	G	GA	LogPeak	0.50084	-0.110243	0.0576372	0.0557848
22	arschr22.52052313	52052313	AG	A	LogPeak	0.50084	-0.110243	0.0576372	0.0557848
22	arschr22.52052793	52052793	A	C	LogPeak	0.0302521	0.213755	0.141655	0.131303
22	arschr22.52053467	52053467	C	T	LogPeak	0.194958	-0.201412	0.0700305	0.0040267
22	arschr22.52053539	52053539	T	G	LogPeak	0.194958	-0.201412	0.0700305	0.0040267
22	arschr22.52054172	52054172	C	T	LogPeak	0.244538	0.177455	0.0624004	0.00445768
22	arschr22.52054272	52054272	A	G	LogPeak	0.121008	0.115207	0.0855606	0.178142
22	arschr22.52054503	52054503	T	G	LogPeak	0.438655	0.0136955	0.0604792	0.820852
22	arschr22.52054658	52054658	G	C	LogPeak	0.213445	0.266128	0.0648915	4.11142e-05
22	arschr22.52055285	52055285	T	G	LogPeak	0.244538	0.177455	0.0624004	0.00445768
22	arschr22.52055329	52055329	A	G	LogPeak	0.282353	0.184937	0.0572912	0.00124653
22	arschr22.52056710	52056710	A	T	LogPeak	0.244538	0.177455	0.0624004	0.00445768
22	arschr22.52056800	52056800	G	T	LogPeak	0.00420168	0.698816	0.356945	0.0502573
22	arschr22.52056841	52056841	T	C	LogPeak	0.439496	0.0164614	0.0604489	0.785377
22	arschr22.52057088	52057088	G	C	LogPeak	0.138655	0.131667	0.0775215	0.0894201
22	arschr22.52057123	52057123	C	T	LogPeak	0.194958	-0.201412	0.0700305	0.0040267
22	arschr22.52057254	52057254	A	G	LogPeak	0.439496	0.0164614	0.0604489	0.785377
22	arschr22.52057255	52057255	G	A	LogPeak	0.194118	-0.204267	0.0702054	0.00361927
22	arschr22.52057865	52057865	A	C	LogPeak	0.0882353	-0.355045	0.0936269	0.000149363
22	arschr22.52058025	52058025	A	G	LogPeak	0.194118	-0.204267	0.0702054	0.00361927
22	arschr22.52058035	52058035	G	A	LogPeak	0.245378	0.178389	0.0623085	0.00419661
22	arschr22.52058589	52058589	G	A	LogPeak	0.194118	-0.204267	0.0702054	0.00361927
22	arschr22.52058744	52058744	ACAC	A	LogPeak	0.439496	0.0164614	0.0604489	0.785377
22	arschr22.52059281	52059281	C	A	LogPeak	0.0613445	-0.557912	0.121666	4.52642e-06
22	arschr22.52059631	52059631	G	T	LogPeak	0.0613445	-0.557912	0.121666	4.52642e-06
22	arschr22.52060319	52060319	T	TCTC	LogPeak	0.245378	0.178389	0.0623085	0.00419661
22	arschr22.52060326	52060326	T	C	LogPeak	0.121849	-0.305826	0.0877717	0.000493368
22	arschr22.52060412	52060412	G	C	LogPeak	0.189076	-0.204154	0.0712499	0.00416587
22	arschr22.52060799	52060799	C	T	LogPeak	0.107563	-0.0230473	0.0847243	0.785601
22	arschr22.52060905	52060905	G	C	LogPeak	0.194118	-0.204267	0.0702054	0.00361927
22	arschr22.52061036	52061036	A	G	LogPeak	0.194118	-0.204267	0.0702054	0.00361927
22	arschr22.52061627	52061627	G	A	LogPeak	0.245378	0.178389	0.0623085	0.00419661
22	arschr22.52061911	52061911	G	T	LogPeak	0.246218	0.178166	0.0622669	0.00421858
22	arschr22.52062017	52062017	T	TC	LogPeak	0.245378	0.178389	0.0623085	0.00419661
22	arschr22.52062091	52062091	G	A	LogPeak	0.245378	0.178389	0.0623085	0.00419661
22	arschr22.52062130	52062130	A	G	LogPeak	0.305042	0.0293954	0.0577642	0.610832
22	arschr22.52062307	52062307	A	G	LogPeak	0.49916	-0.108683	0.0577092	0.0596622
22	arschr22.52062613	52062613	C	T	LogPeak	0.50084	-0.110243	0.0576372	0.0557848
22	arschr22.52062769	52062769	G	T	LogPeak	0.50084	-0.110243	0.0576372	0.0557848
22	arschr22.52062999	52062999	G	T	LogPeak	0.0134454	0.160501	0.21343	0.452044
22	arschr22.52063010	52063010	A	G	LogPeak	0.194118	-0.204267	0.0702054	0.00361927
22	arschr22.52063109	52063109	C	T	LogPeak	0.245378	0.178389	0.0623085	0.00419661
22	arschr22.52063137	52063137	A	ACT	LogPeak	0.178151	-0.164763	0.0784031	0.0355981
22	arschr22.52063606	52063606	A	T	LogPeak	0.490756	-0.104913	0.0578914	0.0699494
22	arschr22.52063753	52063753	G	A	LogPeak	0.0613445	-0.557912	0.121666	4.52642e-06
22	arschr22.52064911	52064911	T	C	LogPeak	0.0697479	0.424674	0.110692	0.000124782
22	arschr22.52065368	52065368	A	G	LogPeak	0.245378	0.178389	0.0623085	0.00419661
22	arschr22.52065978	52065978	T	TATTTATCAGTCACCTG	LogPeak	0.0521008	-0.0788242	0.132284	0.551261
22	arschr22.52066339	52066339	T	C	LogPeak	0.245378	0.178389	0.0623085	0.00419661
22	arschr22.52066820	52066820	T	C	LogPeak	0.245378	0.178389	0.0623085	0.00419661
22	arschr22.52066924	52066924	T	G	LogPeak	0.245378	0.178389	0.0623085	0.00419661
22	arschr22.52067006	52067006	AT	A	LogPeak	0.245378	-0.318594	0.0642188	7.01034e-07
22	arschr22.52067672	52067672	A	G	LogPeak	0.245378	-0.318594	0.0642188	7.01034e-07
22	arschr22.52067784	52067784	T	A	LogPeak	0.245378	0.178389	0.0623085	0.00419661
22	arschr22.52067809	52067809	T	C	LogPeak	0.245378	0.178389	0.0623085	0.00419661
22	arschr22.52067946	52067946	C	T	LogPeak	0.490756	-0.104913	0.0578914	0.0699494
22	arschr22.52067975	52067975	C	T	LogPeak	0.245378	0.178389	0.0623085	0.00419661
22	arschr22.52068117	52068117	A	G	LogPeak	0.00420168	0.698816	0.356945	0.0502573
22	arschr22.52068789	52068789	C	T	LogPeak	0.00420168	0.698816	0.356945	0.0502573
22	arschr22.52069548	52069548	T	C	LogPeak	0.245378	0.178389	0.0623085	0.00419661
22	arschr22.52069947	52069947	T	C	LogPeak	0.184034	-0.207827	0.0724787	0.00413823
22	arschr22.52070008	52070008	G	A	LogPeak	0.245378	0.178389	0.0623085	0.00419661
22	arschr22.52070241	52070241	G	GC	LogPeak	0.107563	-0.0230473	0.0847243	0.785601
22	arschr22.52070374	52070374	C	A	LogPeak	0.490756	-0.104913	0.0578914	0.0699494
22	arschr22.52071259	52071259	A	G	LogPeak	0.245378	0.178389	0.0623085	0.00419661
22	arschr22.52071574	52071574	A	AGCATTCTGTCTCCTC	LogPeak	0.245378	0.178389	0.0623085	0.00419661
22	arschr22.52071629	52071629	T	C	LogPeak	0.245378	0.178389	0.0623085	0.00419661
22	arschr22.52071826	52071826	A	G	LogPeak	0.0613445	-0.557912	0.121666	4.52642e-06
22	arschr22.52071993	52071993	G	A	LogPeak	0.245378	0.178389	0.0623085	0.00419661
22	arschr22.52072465	52072465	A	G	LogPeak	0.245378	0.178389	0.0623085	0.00419661
22	arschr22.52072536	52072536	A	G	LogPeak	0.245378	0.178389	0.0623085	0.00419661
22	arschr22.52072789	52072789	T	A	LogPeak	0.255462	-0.312994	0.0628907	6.46464e-07
22	arschr22.52072842	52072842	A	G	LogPeak	0.194118	-0.204267	0.0702054	0.00361927
22	arschr22.52073017	52073017	C	T	LogPeak	0.245378	0.178389	0.0623085	0.00419661
22	arschr22.52073460	52073460	A	G	LogPeak	0.50084	-0.110243	0.0576372	0.0557848
22	arschr22.52073562	52073562	C	T	LogPeak	0.245378	0.178389	0.0623085	0.00419661
22	arschr22.52073933	52073933	C	G	LogPeak	0.0613445	-0.557912	0.121666	4.52642e-06
22	arschr22.52074011	52074011	C	G	LogPeak	0.0613445	-0.557912	0.121666	4.52642e-06
22	arschr22.52074031	52074031	CT	C	LogPeak	0.087395	0.201781	0.09466	0.0330361
22	arschr22.52074205	52074205	C	G	LogPeak	0.245378	0.178389	0.0623085	0.00419661
22	arschr22.52074431	52074431	G	A	LogPeak	0.194118	-0.204267	0.0702054	0.00361927
22	arschr22.52074442	52074442	T	C	LogPeak	0.0521008	0.312891	0.128474	0.0148732
22	arschr22.52074503	52074503	A	G	LogPeak	0.50084	-0.110243	0.0576372	0.0557848
22	arschr22.52074586	52074586	T	C	LogPeak	0.121849	-0.305826	0.0877717	0.000493368
22	arschr22.52074602	52074602	C	T	LogPeak	0.245378	0.178389	0.0623085	0.00419661
22	arschr22.52074627	52074627	A	G	LogPeak	0.50084	-0.110243	0.0576372	0.0557848
22	arschr22.52074932	52074932	T	C	LogPeak	0.490756	-0.104913	0.0578914	0.0699494
22	arschr22.52074937	52074937	T	C	LogPeak	0.491597	-0.100976	0.0578636	0.0809732
22	arschr22.52074966	52074966	A	G	LogPeak	0.245378	-0.318594	0.0642188	7.01034e-07
22	arschr22.52075000	52075000	C	T	LogPeak	0.245378	-0.318594	0.0642188	7.01034e-07
22	arschr22.52075173	52075173	C	A	LogPeak	0.245378	0.178389	0.0623085	0.00419661
22	arschr22.52075637	52075637	T	C	LogPeak	0.245378	0.178389	0.0623085	0.00419661
22	arschr22.52075697	52075697	G	GTA	LogPeak	0.490756	-0.104913	0.0578914	0.0699494
22	arschr22.52075749	52075749	T	C	LogPeak	0.121849	-0.305826	0.0877717	0.000493368
22	arschr22.52075794	52075794	G	GC	LogPeak	0.245378	0.178389	0.0623085	0.00419661
22	arschr22.52075822	52075822	A	C	LogPeak	0.245378	-0.318594	0.0642188	7.01034e-07
22	arschr22.52075829	52075829	T	C	LogPeak	0.245378	0.178389	0.0623085	0.00419661
22	arschr22.52075830	52075830	G	A	LogPeak	0.245378	0.178389	0.0623085	0.00419661
22	arschr22.52075966	52075966	G	T	LogPeak	0.245378	0.178389	0.0623085	0.00419661
22	arschr22.52076204	52076204	C	A	LogPeak	0.245378	-0.318594	0.0642188	7.01034e-07
22	arschr22.52076216	52076216	C	T	LogPeak	0.245378	0.178389	0.0623085	0.00419661
22	arschr22.52076302	52076302	G	T	LogPeak	0.245378	0.178389	0.0623085	0.00419661
22	arschr22.52076327	52076327	T	C	LogPeak	0.0201681	-0.525272	0.166383	0.00159399
22	arschr22.52076384	52076384	A	AC	LogPeak	0.245378	0.178389	0.0623085	0.00419661
22	arschr22.52076387	52076387	C	A	LogPeak	0.245378	0.178389	0.0623085	0.00419661
22	arschr22.52076428	52076428	A	T	LogPeak	0.245378	0.178389	0.0623085	0.00419661
22	arschr22.52076431	52076431	T	C	LogPeak	0.245378	0.178389	0.0623085	0.00419661
22	arschr22.52076485	52076485	C	G	LogPeak	0.246218	0.183489	0.0624195	0.00328623
22	arschr22.52076673	52076673	T	G	LogPeak	0.139496	0.137744	0.0772948	0.0747388
22	arschr22.52076719	52076719	T	TCTC	LogPeak	0.245378	0.178389	0.0623085	0.00419661
22	arschr22.52076791	52076791	T	C	LogPeak	0.245378	-0.318594	0.0642188	7.01034e-07
22	arschr22.52076833	52076833	T	C	LogPeak	0.245378	0.178389	0.0623085	0.00419661
22	arschr22.52076837	52076837	A	C	LogPeak	0.490756	-0.104913	0.0578914	0.0699494
22	arschr22.52077102	52077102	T	C	LogPeak	0.139496	0.137744	0.0772948	0.0747388
22	arschr22.52077441	52077441	T	C	LogPeak	0.0453782	0.559879	0.150588	0.000200848
22	arschr22.52077569	52077569	A	G	LogPeak	0.245378	0.178389	0.0623085	0.00419661
22	arschr22.52077669	52077669	A	G	LogPeak	0.245378	0.178389	0.0623085	0.00419661
22	arschr22.52077907	52077907	T	C	LogPeak	0.245378	0.178389	0.0623085	0.00419661
22	arschr22.52078129	52078129	T	C	LogPeak	0.0613445	-0.557912	0.121666	4.52642e-06
22	arschr22.52078355	52078355	T	G	LogPeak	0.0882353	0.194496	0.0932991	0.0371012
22	arschr22.52078362	52078362	A	C	LogPeak	0.245378	-0.318594	0.0642188	7.01034e-07
22	arschr22.52078423	52078423	T	G	LogPeak	0.490756	-0.104913	0.0578914	0.0699494
22	arschr22.52078722	52078722	C	CAAGG	LogPeak	0.245378	0.178389	0.0623085	0.00419661
22	arschr22.52078750	52078750	T	A	LogPeak	0.245378	0.178389	0.0623085	0.00419661
22	arschr22.52078882	52078882	T	C	LogPeak	0.490756	-0.104913	0.0578914	0.0699494
22	arschr22.52078883	52078883	T	C	LogPeak	0.245378	0.178389	0.0623085	0.00419661
22	arschr22.52078936	52078936	G	C	LogPeak	0.490756	-0.104913	0.0578914	0.0699494
22	arschr22.52078937	52078937	T	C	LogPeak	0.0621849	0.00185028	0.116938	0.987376
22	arschr22.52078938	52078938	A	G	LogPeak	0.00420168	0.698816	0.356945	0.0502573
22	arschr22.52079250	52079250	A	G	LogPeak	0.245378	0.178389	0.0623085	0.00419661
22	arschr22.52079395	52079395	A	G	LogPeak	0.490756	-0.104913	0.0578914	0.0699494
22	arschr22.52079745	52079745	A	G	LogPeak	0.245378	-0.318594	0.0642188	7.01034e-07
22	arschr22.52079868	52079868	G	C	LogPeak	0.490756	-0.104913	0.0578914	0.0699494
22	arschr22.52080024	52080024	A	T	LogPeak	0.490756	-0.104913	0.0578914	0.0699494
22	arschr22.52080408	52080408	A	G	LogPeak	0.490756	-0.104913	0.0578914	0.0699494
22	arschr22.52080549	52080549	A	G	LogPeak	0.245378	0.178389	0.0623085	0.00419661
22	arschr22.52080550	52080550	G	GC	LogPeak	0.245378	0.178389	0.0623085	0.00419661
22	arschr22.52080552	52080552	ATG	A	LogPeak	0.245378	0.178389	0.0623085	0.00419661
22	arschr22.52080581	52080581	G	T	LogPeak	0.245378	-0.318594	0.0642188	7.01034e-07
22	arschr22.52080646	52080646	G	T	LogPeak	0.245378	0.178389	0.0623085	0.00419661
22	arschr22.52080847	52080847	G	GAAAGA	LogPeak	0.245378	0.178389	0.0623085	0.00419661
22	arschr22.52080993	52080993	A	G	LogPeak	0.00588235	0.114093	0.301716	0.705322
22	arschr22.52081038	52081038	C	T	LogPeak	0.490756	-0.104913	0.0578914	0.0699494
22	arschr22.52081065	52081065	C	T	LogPeak	0.490756	-0.104913	0.0578914	0.0699494
22	arschr22.52081075	52081075	T	C	LogPeak	0.0613445	-0.557912	0.121666	4.52642e-06
22	arschr22.52081242	52081242	T	C	LogPeak	0.00420168	0.698816	0.356945	0.0502573
22	arschr22.52081487	52081487	C	G	LogPeak	0.490756	-0.104913	0.0578914	0.0699494
22	arschr22.52082105	52082105	A	G	LogPeak	0.0613445	-0.557912	0.121666	4.52642e-06
22	arschr22.52082179	52082179	T	C	LogPeak	0.209244	0.247178	0.0654426	0.000158715
22	arschr22.52082249	52082249	G	C	LogPeak	0.245378	-0.318594	0.0642188	7.01034e-07
22	arschr22.52082428	52082428	C	A	LogPeak	0.107563	-0.0230473	0.0847243	0.785601
22	arschr22.52082440	52082440	T	C	LogPeak	0.245378	0.178389	0.0623085	0.00419661
22	arschr22.52082810	52082810	T	C	LogPeak	0.0613445	-0.557912	0.121666	4.52642e-06
22	arschr22.52084078	52084078	T	C	LogPeak	0.245378	-0.318594	0.0642188	7.01034e-07
22	arschr22.52084218	52084218	G	A	LogPeak	0.490756	-0.104913	0.0578914	0.0699494
22	arschr22.52084219	52084219	G	A	LogPeak	0.139496	0.137744	0.0772948	0.0747388
22	arschr22.52084434	52084434	A	G	LogPeak	0.490756	-0.104913	0.0578914	0.0699494
22	arschr22.52084710	52084710	G	T	LogPeak	0.490756	-0.104913	0.0578914	0.0699494
22	arschr22.52084712	52084712	C	G	LogPeak	0.490756	-0.104913	0.0578914	0.0699494
22	arschr22.52084835	52084835	G	A	LogPeak	0.245378	-0.318594	0.0642188	7.01034e-07
22	arschr22.52084946	52084946	C	T	LogPeak	0.0613445	-0.557912	0.121666	4.52642e-06
22	arschr22.52085050	52085050	G	A	LogPeak	0.0613445	-0.557912	0.121666	4.52642e-06
22	arschr22.52085083	52085083	C	A	LogPeak	0.0697479	0.424674	0.110692	0.000124782
22	arschr22.52085121	52085121	T	C	LogPeak	0.245378	-0.318594	0.0642188	7.01034e-07
22	arschr22.52085161	52085161	T	C	LogPeak	0.245378	0.178389	0.0623085	0.00419661
22	arschr22.52085212	52085212	C	G	LogPeak	0.491597	-0.100976	0.0578636	0.0809732
22	arschr22.52085319	52085319	T	C	LogPeak	0.490756	-0.104913	0.0578914	0.0699494
22	arschr22.52085423	52085423	G	A	LogPeak	0.490756	-0.104913	0.0578914	0.0699494
22	arschr22.52085577	52085577	A	G	LogPeak	0.245378	-0.318594	0.0642188	7.01034e-07
22	arschr22.52085721	52085721	A	G	LogPeak	0.245378	-0.318594	0.0642188	7.01034e-07
22	arschr22.52085953	52085953	T	G	LogPeak	0.490756	-0.104913	0.0578914	0.0699494
22	arschr22.52086086	52086086	T	C	LogPeak	0.0445378	-0.167551	0.117097	0.152468
22	arschr22.52086095	52086095	G	T	LogPeak	0.245378	0.178389	0.0623085	0.00419661
22	arschr22.52086625	52086625	G	C	LogPeak	0.491597	-0.100976	0.0578636	0.0809732
22	arschr22.52087430	52087430	G	T	LogPeak	0.491597	-0.100976	0.0578636	0.0809732
22	arschr22.52087598	52087598	G	A	LogPeak	0.491597	-0.100976	0.0578636	0.0809732
22	arschr22.52087717	52087717	C	G	LogPeak	0.491597	-0.100976	0.0578636	0.0809732
22	arschr22.52088315	52088315	T	C	LogPeak	0.107563	-0.0230473	0.0847243	0.785601
22	arschr22.52088934	52088934	A	G	LogPeak	0.00420168	0.698816	0.356945	0.0502573
22	arschr22.52089041	52089041	C	A	LogPeak	0.491597	-0.100976	0.0578636	0.0809732
22	arschr22.52089571	52089571	A	C	LogPeak	0.0613445	-0.557912	0.121666	4.52642e-06
22	arschr22.52090067	52090067	A	C	LogPeak	0.207563	0.24371	0.0655353	0.000200202
22	arschr22.52090230	52090230	A	G	LogPeak	0.319328	0.218422	0.0608351	0.00033018
22	arschr22.52090571	52090571	T	C	LogPeak	0.566387	-0.0576615	0.0571591	0.313075
22	arschr22.52091119	52091119	A	G	LogPeak	0.0613445	-0.557912	0.121666	4.52642e-06
22	arschr22.52091991	52091991	T	C	LogPeak	0.321008	0.220745	0.0606609	0.000273707
22	arschr22.52092039	52092039	A	C	LogPeak	0.121849	-0.305826	0.0877717	0.000493368
22	arschr22.52092823	52092823	T	C	LogPeak	0.242017	0.181433	0.0630709	0.00401931
22	arschr22.52093390	52093390	A	G	LogPeak	0.010084	0.255974	0.233149	0.272249
22	arschr22.52093423	52093423	C	G	LogPeak	0.0697479	0.424674	0.110692	0.000124782
22	arschr22.52094196	52094196	A	G	LogPeak	0.208403	0.243145	0.0655606	0.000208318
22	arschr22.52094291	52094291	C	G	LogPeak	0.565546	-0.0598846	0.0570344	0.29373
22	arschr22.52094480	52094480	T	C	LogPeak	0.246218	-0.318537	0.0642148	7.03124e-07
22	arschr22.52094481	52094481	A	G	LogPeak	0.0882353	-0.355045	0.0936269	0.000149363
22	arschr22.52095173	52095173	C	G	LogPeak	0.320168	0.216854	0.0607066	0.000354035
22	arschr22.52095458	52095458	C	T	LogPeak	0.320168	0.216854	0.0607066	0.000354035
22	arschr22.52095959	52095959	T	C	LogPeak	0.111765	0.0155666	0.0827366	0.850762
22	arschr22.52096050	52096050	T	C	LogPeak	0.320168	0.216854	0.0607066	0.000354035
22	arschr22.52096396	52096396	C	T	LogPeak	0.121849	-0.305826	0.0877717	0.000493368
22	arschr22.52096407	52096407	G	T	LogPeak	0.0630252	0.0018801	0.116098	0.98708
22	arschr22.52096661	52096661	A	G	LogPeak	0.00336134	-0.244951	0.398206	0.538464
22	arschr22.52096699	52096699	C	T	LogPeak	0.138655	0.131667	0.0775215	0.0894201
22	arschr22.52096705	52096705	G	T	LogPeak	0.566387	-0.0599338	0.0570643	0.293586
22	arschr22.52097013	52097013	C	G	LogPeak	0.246218	-0.318537	0.0642148	7.03124e-07
22	arschr22.52097720	52097720	T	G	LogPeak	0.010084	0.255974	0.233149	0.272249
22	arschr22.52097950	52097950	A	G	LogPeak	0.320168	0.216854	0.0607066	0.000354035
22	arschr22.52098047	52098047	A	G	LogPeak	0.184874	-0.207565	0.0724367	0.00416396
22	arschr22.52098235	52098235	A	G	LogPeak	0.320168	0.216854	0.0607066	0.000354035
22	arschr22.52098401	52098401	A	G	LogPeak	0.138655	0.131667	0.0775215	0.0894201
22	arschr22.52098428	52098428	A	G	LogPeak	0.184874	-0.207565	0.0724367	0.00416396
22	arschr22.52098744	52098744	T	C	LogPeak	0.0378151	0.139105	0.126987	0.27333
22	arschr22.52099318	52099318	A	G	LogPeak	0.320168	0.216854	0.0607066	0.000354035
22	arschr22.52099409	52099409	T	C	LogPeak	0.320168	0.216854	0.0607066	0.000354035
22	arschr22.52100359	52100359	A	G	LogPeak	0.0613445	-0.557912	0.121666	4.52642e-06
22	arschr22.52100407	52100407	C	T	LogPeak	0.184874	-0.207565	0.0724367	0.00416396
22	arschr22.52100631	52100631	A	G	LogPeak	0.320168	0.216854	0.0607066	0.000354035
22	arschr22.52101308	52101308	A	G	LogPeak	0.184874	-0.207565	0.0724367	0.00416396
22	arschr22.52101872	52101872	C	A	LogPeak	0.246218	-0.318537	0.0642148	7.03124e-07
22	arschr22.52102805	52102805	T	C	LogPeak	0.566387	-0.0599338	0.0570643	0.293586
22	arschr22.52103020	52103020	C	T	LogPeak	0.566387	-0.0599338	0.0570643	0.293586
22	arschr22.52103123	52103123	C	G	LogPeak	0.566387	-0.0599338	0.0570643	0.293586
22	arschr22.52103162	52103162	T	A	LogPeak	0.566387	-0.0599338	0.0570643	0.293586
22	arschr22.52103498	52103498	G	A	LogPeak	0.567227	-0.0540414	0.0571789	0.344594
22	arschr22.52104235	52104235	G	A	LogPeak	0.567227	-0.0540414	0.0571789	0.344594
22	arschr22.52104310	52104310	G	A	LogPeak	0.0563025	0.293414	0.119807	0.0143232
22	arschr22.52105455	52105455	G	A	LogPeak	0.130252	0.140365	0.0793007	0.0767212
22	arschr22.52105541	52105541	T	G	LogPeak	0.209244	0.241471	0.0653182	0.000218294
22	arschr22.52105634	52105634	A	G	LogPeak	0.0201681	-0.751679	0.170922	1.09363e-05
22	arschr22.52106100	52106100	C	A	LogPeak	0.0336134	-0.0180205	0.13252	0.891834
22	arschr22.52106101	52106101	A	G	LogPeak	0.0184874	-0.171969	0.177134	0.331628
22	arschr22.52106159	52106159	T	G	LogPeak	0.0243697	-0.53958	0.155402	0.000516276
22	arschr22.52106205	52106205	T	G	LogPeak	0.0243697	-0.53958	0.155402	0.000516276
22	arschr22.52106325	52106325	G	A	LogPeak	0.0243697	-0.53958	0.155402	0.000516276
22	arschr22.52106361	52106361	A	G	LogPeak	0.0243697	-0.53958	0.155402	0.000516276
22	arschr22.52106540	52106540	C	T	LogPeak	0.0243697	-0.53958	0.155402	0.000516276
22	arschr22.52106595	52106595	T	C	LogPeak	0.0243697	-0.53958	0.155402	0.000516276
22	arschr22.52106638	52106638	G	T	LogPeak	0.0243697	-0.53958	0.155402	0.000516276
22	arschr22.52106767	52106767	G	T	LogPeak	0.0151261	0.166916	0.193572	0.388524
22	arschr22.52106865	52106865	C	T	LogPeak	0.0243697	-0.53958	0.155402	0.000516276
22	arschr22.52106873	52106873	G	A	LogPeak	0.0243697	-0.53958	0.155402	0.000516276
22	arschr22.52106970	52106970	T	C	LogPeak	0.0243697	-0.53958	0.155402	0.000516276
22	arschr22.52107135	52107135	G	T	LogPeak	0.0243697	-0.53958	0.155402	0.000516276
22	arschr22.52107151	52107151	A	G	LogPeak	0.0243697	-0.53958	0.155402	0.000516276
22	arschr22.52107200	52107200	T	C	LogPeak	0.0243697	-0.53958	0.155402	0.000516276
22	arschr22.52107303	52107303	G	A	LogPeak	0.0243697	-0.53958	0.155402	0.000516276
22	arschr22.52107376	52107376	C	T	LogPeak	0.0243697	-0.53958	0.155402	0.000516276
22	arschr22.52107391	52107391	T	C	LogPeak	0.0521008	0.312891	0.128474	0.0148732
22	arschr22.52107392	52107392	GTA	G	LogPeak	0.0243697	-0.53958	0.155402	0.000516276
22	arschr22.52107560	52107560	A	G	LogPeak	0.00588235	-0.532886	0.301908	0.0775534
22	arschr22.52107653	52107653	C	T	LogPeak	0.0243697	-0.53958	0.155402	0.000516276
22	arschr22.52107678	52107678	C	T	LogPeak	0.0243697	-0.53958	0.155402	0.000516276
22	arschr22.52107752	52107752	T	C	LogPeak	0.0243697	-0.53958	0.155402	0.000516276
22	arschr22.52107757	52107757	A	G	LogPeak	0.0243697	-0.53958	0.155402	0.000516276
22	arschr22.52107795	52107795	A	C	LogPeak	0.0243697	-0.53958	0.155402	0.000516276
22	arschr22.52107931	52107931	T	C	LogPeak	0.0243697	-0.53958	0.155402	0.000516276
22	arschr22.52107933	52107933	T	C	LogPeak	0.0243697	-0.53958	0.155402	0.000516276
22	arschr22.52107934	52107934	T	A	LogPeak	0.0243697	-0.53958	0.155402	0.000516276
22	arschr22.52107935	52107935	T	TAAGAGACCC	LogPeak	0.0243697	-0.53958	0.155402	0.000516276
22	arschr22.52107970	52107970	T	C	LogPeak	0.0521008	0.312891	0.128474	0.0148732
22	arschr22.52108026	52108026	T	C	LogPeak	0.0243697	-0.53958	0.155402	0.000516276
22	arschr22.52108027	52108027	C	G	LogPeak	0.0546218	0.190446	0.124204	0.125194
22	arschr22.52108140	52108140	A	G	LogPeak	0.22605	0.234339	0.0624562	0.000175393
22	arschr22.52108165	52108165	C	G	LogPeak	0.22605	0.234339	0.0624562	0.000175393
22	arschr22.52108282	52108282	T	G	LogPeak	0.342017	0.14709	0.0543384	0.00679105
22	arschr22.52108442	52108442	C	T	LogPeak	0.0243697	-0.53958	0.155402	0.000516276
22	arschr22.52108826	52108826	C	G	LogPeak	0.0243697	-0.53958	0.155402	0.000516276
22	arschr22.52109100	52109100	C	T	LogPeak	0.0243697	-0.53958	0.155402	0.000516276
22	arschr22.52109222	52109222	TAATAAAATAATTA	T	LogPeak	0.0243697	-0.53958	0.155402	0.000516276
22	arschr22.52109299	52109299	G	C	LogPeak	0.0243697	-0.53958	0.155402	0.000516276
22	arschr22.52109306	52109306	A	G	LogPeak	0.0243697	-0.53958	0.155402	0.000516276
22	arschr22.52109317	52109317	A	G	LogPeak	0.0243697	-0.53958	0.155402	0.000516276
22	arschr22.52109612	52109612	A	C	LogPeak	0.0663866	-0.512767	0.114783	7.92308e-06
22	arschr22.52109664	52109664	A	G	LogPeak	0.0243697	-0.53958	0.155402	0.000516276
22	arschr22.52109807	52109807	C	A	LogPeak	0.0243697	-0.53958	0.155402	0.000516276
22	arschr22.52109845	52109845	A	G	LogPeak	0.0243697	-0.53958	0.155402	0.000516276
22	arschr22.52109935	52109935	A	G	LogPeak	0.0243697	-0.53958	0.155402	0.000516276
22	arschr22.52110031	52110031	C	A	LogPeak	0.0243697	-0.53958	0.155402	0.000516276
22	arschr22.52110150	52110150	G	A	LogPeak	0.0243697	-0.53958	0.155402	0.000516276
22	arschr22.52110237	52110237	G	C	LogPeak	0.0243697	-0.53958	0.155402	0.000516276
22	arschr22.52110330	52110330	C	T	LogPeak	0.0554622	-0.298793	0.106833	0.00516083
22	arschr22.52110339	52110339	T	C	LogPeak	0.0243697	-0.53958	0.155402	0.000516276
22	arschr22.52110420	52110420	A	G	LogPeak	0.0243697	-0.53958	0.155402	0.000516276
22	arschr22.52110609	52110609	G	C	LogPeak	0.0243697	-0.53958	0.155402	0.000516276
22	arschr22.52110610	52110610	A	C	LogPeak	0.0243697	-0.53958	0.155402	0.000516276
22	arschr22.52110651	52110651	C	A	LogPeak	0.410084	0.0135198	0.0544058	0.803748
22	arschr22.52111548	52111548	T	TA	LogPeak	0.342017	0.11866	0.0541989	0.0285726
22	arschr22.52111608	52111608	G	A	LogPeak	0.0243697	-0.53958	0.155402	0.000516276
22	arschr22.52111634	52111634	T	C	LogPeak	0.0243697	-0.53958	0.155402	0.000516276
22	arschr22.52111748	52111748	C	T	LogPeak	0.0243697	-0.53958	0.155402	0.000516276
22	arschr22.52112073	52112073	C	T	LogPeak	0.342017	0.11866	0.0541989	0.0285726
22	arschr22.52112234	52112234	A	G	LogPeak	0.136975	0.12361	0.0773903	0.110216
22	arschr22.52112236	52112236	CAAG	C	LogPeak	0.0310924	-0.0725236	0.137496	0.597875
22	arschr22.52112316	52112316	A	T	LogPeak	0.0243697	-0.53958	0.155402	0.000516276
22	arschr22.52112331	52112331	G	A	LogPeak	0.0243697	-0.53958	0.155402	0.000516276
22	arschr22.52112354	52112354	AACT	A	LogPeak	0.0243697	-0.53958	0.155402	0.000516276
22	arschr22.52112404	52112404	C	T	LogPeak	0.0243697	-0.53958	0.155402	0.000516276
22	arschr22.52112468	52112468	T	C	LogPeak	0.0243697	-0.53958	0.155402	0.000516276
22	arschr22.52112696	52112696	A	G	LogPeak	0.0159664	-0.300983	0.190534	0.114179
22	arschr22.52112780	52112780	A	AGT	LogPeak	0.342017	0.11866	0.0541989	0.0285726
22	arschr22.52112923	52112923	G	C	LogPeak	0.0243697	-0.53958	0.155402	0.000516276
22	arschr22.52112942	52112942	G	C	LogPeak	0.342857	0.123971	0.0540866	0.0219003
22	arschr22.52113515	52113515	T	C	LogPeak	0.0310924	-0.0725236	0.137496	0.597875
22	arschr22.52113960	52113960	C	A	LogPeak	0.0243697	-0.53958	0.155402	0.000516276
22	arschr22.52114428	52114428	C	T	LogPeak	0.342857	0.123971	0.0540866	0.0219003
22	arschr22.52115280	52115280	G	A	LogPeak	0.136975	0.12361	0.0773903	0.110216
22	arschr22.52115385	52115385	T	G	LogPeak	0.0243697	-0.53958	0.155402	0.000516276
22	arschr22.52115397	52115397	C	T	LogPeak	0.340336	0.143749	0.0541689	0.00796091
22	arschr22.52115628	52115628	T	C	LogPeak	0.136975	0.12361	0.0773903	0.110216
22	arschr22.52115932	52115932	T	C	LogPeak	0.340336	0.143749	0.0541689	0.00796091
22	arschr22.52116030	52116030	T	C	LogPeak	0.0243697	-0.53958	0.155402	0.000516276
22	arschr22.52116047	52116047	G	A	LogPeak	0.0319328	-0.0568251	0.135602	0.675174
22	arschr22.52116349	52116349	A	G	LogPeak	0.0310924	-0.0725236	0.137496	0.597875
22	arschr22.52116386	52116386	T	C	LogPeak	0.0756303	0.317046	0.104897	0.00250751
22	arschr22.52116622	52116622	A	G	LogPeak	0.0243697	-0.53958	0.155402	0.000516276
22	arschr22.52116626	52116626	A	G	LogPeak	0.0243697	-0.53958	0.155402	0.000516276
22	arschr22.52116700	52116700	CATGA	C	LogPeak	0.0680672	-0.456951	0.112935	5.20714e-05
22	arschr22.52116701	52116701	G	C	LogPeak	0.0680672	-0.456951	0.112935	5.20714e-05
22	arschr22.52116820	52116820	A	G	LogPeak	0.0521008	0.312891	0.128474	0.0148732
22	arschr22.52117117	52117117	G	C	LogPeak	0.0714286	0.261195	0.104906	0.0127816
22	arschr22.52117422	52117422	A	G	LogPeak	0.340336	0.143749	0.0541689	0.00796091
22	arschr22.52117447	52117447	G	A	LogPeak	0.157143	0.141929	0.0719727	0.0486108
22	arschr22.52117520	52117520	T	C	LogPeak	0.0521008	0.312891	0.128474	0.0148732
22	arschr22.52117630	52117630	T	C	LogPeak	0.447899	0.0213417	0.0610564	0.726684
22	arschr22.52117632	52117632	A	G	LogPeak	0.0193277	0.150009	0.177211	0.397275
22	arschr22.52117711	52117711	C	T	LogPeak	0.0554622	-0.298793	0.106833	0.00516083
22	arschr22.52117728	52117728	A	G	LogPeak	0.0747899	-0.195468	0.0955664	0.0408188
22	arschr22.52117731	52117731	G	A	LogPeak	0.0747899	-0.195468	0.0955664	0.0408188
22	arschr22.52117760	52117760	G	GT	LogPeak	0.1	0.0525579	0.0901294	0.5598
22	arschr22.52117800	52117800	T	C	LogPeak	0.167227	0.0741017	0.0719966	0.303368
22	arschr22.52117811	52117811	A	G	LogPeak	0.0554622	-0.298793	0.106833	0.00516083
22	arschr22.52117926	52117926	G	A	LogPeak	0.106723	0.187654	0.086678	0.0303907
22	arschr22.52118114	52118114	C	CT	LogPeak	0.0436975	-0.256286	0.120787	0.0338546
22	arschr22.52118237	52118237	T	C	LogPeak	0.0310924	-0.0725236	0.137496	0.597875
22	arschr22.52118374	52118374	C	T	LogPeak	0.0310924	-0.0725236	0.137496	0.597875
22	arschr22.52118463	52118463	CAGTTATAATAAT	C	LogPeak	0.0201681	-0.751679	0.170922	1.09363e-05
22	arschr22.52118493	52118493	G	A	LogPeak	0.0756303	0.317046	0.104897	0.00250751
22	arschr22.52118687	52118687	C	T	LogPeak	0.0243697	-0.53958	0.155402	0.000516276
22	arschr22.52118718	52118718	T	C	LogPeak	0.0571429	0.16686	0.118581	0.159388
22	arschr22.52118806	52118806	G	A	LogPeak	0.0756303	0.317046	0.104897	0.00250751
22	arschr22.52118847	52118847	C	A	LogPeak	0.0756303	0.317046	0.104897	0.00250751
22	arschr22.52119047	52119047	A	C	LogPeak	0.0436975	-0.256286	0.120787	0.0338546
22	arschr22.52119070	52119070	T	C	LogPeak	0.0756303	0.317046	0.104897	0.00250751
22	arschr22.52119133	52119133	G	A	LogPeak	0.0756303	0.317046	0.104897	0.00250751
22	arschr22.52119250	52119250	TG	T	LogPeak	0.0756303	0.317046	0.104897	0.00250751
22	arschr22.52119417	52119417	A	G	LogPeak	0.0756303	0.317046	0.104897	0.00250751
22	arschr22.52119434	52119434	G	A	LogPeak	0.0756303	0.317046	0.104897	0.00250751
22	arschr22.52119517	52119517	T	C	LogPeak	0.0756303	0.317046	0.104897	0.00250751
22	arschr22.52119524	52119524	T	A	LogPeak	0.0756303	0.317046	0.104897	0.00250751
22	arschr22.52119583	52119583	G	A	LogPeak	0.0756303	0.317046	0.104897	0.00250751
22	arschr22.52119613	52119613	C	A	LogPeak	0.0756303	0.317046	0.104897	0.00250751
22	arschr22.52119616	52119616	C	G	LogPeak	0.0756303	0.317046	0.104897	0.00250751
22	arschr22.52119655	52119655	G	GA	LogPeak	0.0756303	0.317046	0.104897	0.00250751
22	arschr22.52119808	52119808	A	G	LogPeak	0.0756303	0.317046	0.104897	0.00250751
22	arschr22.52119855	52119855	T	C	LogPeak	0.00672269	0.178407	0.28423	0.53021
22	arschr22.52119864	52119864	C	A	LogPeak	0.0756303	0.317046	0.104897	0.00250751
22	arschr22.52120040	52120040	G	A	LogPeak	0.0756303	0.317046	0.104897	0.00250751
22	arschr22.52120091	52120091	T	C	LogPeak	0.0193277	0.150009	0.177211	0.397275
22	arschr22.52120121	52120121	T	C	LogPeak	0.0756303	0.317046	0.104897	0.00250751
22	arschr22.52120347	52120347	A	G	LogPeak	0.0756303	0.317046	0.104897	0.00250751
22	arschr22.52120379	52120379	T	C	LogPeak	0.0756303	0.317046	0.104897	0.00250751
22	arschr22.52120561	52120561	A	G	LogPeak	0.0756303	0.317046	0.104897	0.00250751
22	arschr22.52120712	52120712	T	C	LogPeak	0.0756303	0.317046	0.104897	0.00250751
22	arschr22.52120770	52120770	C	T	LogPeak	0.0756303	0.317046	0.104897	0.00250751
22	arschr22.52120955	52120955	A	G	LogPeak	0.0546218	0.190446	0.124204	0.125194
22	arschr22.52121044	52121044	T	G	LogPeak	0.0436975	-0.256286	0.120787	0.0338546
22	arschr22.52121170	52121170	A	G	LogPeak	0.0436975	-0.256286	0.120787	0.0338546
22	arschr22.52121287	52121287	C	A	LogPeak	0.0453782	0.559879	0.150588	0.000200848
22	arschr22.52121291	52121291	C	A	LogPeak	0.0453782	0.559879	0.150588	0.000200848
22	arschr22.52121340	52121340	T	C	LogPeak	0.0193277	0.150009	0.177211	0.397275
22	arschr22.52121528	52121528	C	T	LogPeak	0.0756303	0.317046	0.104897	0.00250751
22	arschr22.52121538	52121538	G	T	LogPeak	0.0756303	0.317046	0.104897	0.00250751
22	arschr22.52121588	52121588	A	G	LogPeak	0.0756303	0.317046	0.104897	0.00250751
22	arschr22.52121641	52121641	A	G	LogPeak	0.00672269	0.178407	0.28423	0.53021
22	arschr22.52121831	52121831	C	T	LogPeak	0.0756303	0.317046	0.104897	0.00250751
22	arschr22.52121894	52121894	G	C	LogPeak	0.0756303	0.317046	0.104897	0.00250751
22	arschr22.52121903	52121903	T	C	LogPeak	0.00672269	0.178407	0.28423	0.53021
22	arschr22.52121942	52121942	G	T	LogPeak	0.0756303	0.317046	0.104897	0.00250751
22	arschr22.52122017	52122017	C	CAGA	LogPeak	0.0756303	0.317046	0.104897	0.00250751
22	arschr22.52122132	52122132	T	G	LogPeak	0.0756303	0.317046	0.104897	0.00250751
22	arschr22.52122655	52122655	C	G	LogPeak	0.0756303	0.317046	0.104897	0.00250751
22	arschr22.52122687	52122687	G	A	LogPeak	0.0756303	0.317046	0.104897	0.00250751
22	arschr22.52122723	52122723	C	T	LogPeak	0.0756303	0.317046	0.104897	0.00250751
22	arschr22.52122727	52122727	T	C	LogPeak	0.0310924	-0.0725236	0.137496	0.597875
22	arschr22.52122950	52122950	G	T	LogPeak	0.0756303	0.317046	0.104897	0.00250751
22	arschr22.52122965	52122965	G	A	LogPeak	0.305042	0.191347	0.0563928	0.000691035
22	arschr22.52123008	52123008	T	C	LogPeak	0.0756303	0.317046	0.104897	0.00250751
22	arschr22.52123062	52123062	T	A	LogPeak	0.0697479	0.424674	0.110692	0.000124782
22	arschr22.52123082	52123082	T	C	LogPeak	0.0756303	0.317046	0.104897	0.00250751
22	arschr22.52123115	52123115	C	T	LogPeak	0.0756303	0.317046	0.104897	0.00250751
22	arschr22.52123226	52123226	T	C	LogPeak	0.0756303	0.317046	0.104897	0.00250751
22	arschr22.52123468	52123468	T	C	LogPeak	0.0756303	0.317046	0.104897	0.00250751
22	arschr22.52123543	52123543	A	C	LogPeak	0.0756303	0.317046	0.104897	0.00250751
22	arschr22.52123559	52123559	C	T	LogPeak	0.0756303	0.317046	0.104897	0.00250751
22	arschr22.52123560	52123560	C	T	LogPeak	0.0756303	0.317046	0.104897	0.00250751
22	arschr22.52123895	52123895	A	G	LogPeak	0.0756303	0.317046	0.104897	0.00250751
22	arschr22.52124120	52124120	T	C	LogPeak	0.0756303	0.317046	0.104897	0.00250751
22	arschr22.52124322	52124322	T	G	LogPeak	0.0243697	-0.53958	0.155402	0.000516276
22	arschr22.52124457	52124457	C	T	LogPeak	0.0756303	0.317046	0.104897	0.00250751
22	arschr22.52124599	52124599	C	T	LogPeak	0.0756303	0.317046	0.104897	0.00250751
22	arschr22.52124650	52124650	T	TC	LogPeak	0.0243697	-0.53958	0.155402	0.000516276
22	arschr22.52124942	52124942	A	G	LogPeak	0.0756303	0.317046	0.104897	0.00250751
22	arschr22.52125027	52125027	A	G	LogPeak	0.136975	0.12361	0.0773903	0.110216
22	arschr22.52126043	52126043	T	C	LogPeak	0.0756303	0.317046	0.104897	0.00250751
22	arschr22.52126072	52126072	T	A	LogPeak	0.0756303	0.317046	0.104897	0.00250751
22	arschr22.52126113	52126113	T	A	LogPeak	0.0310924	-0.0725236	0.137496	0.597875
22	arschr22.52126378	52126378	T	G	LogPeak	0.0134454	0.160501	0.21343	0.452044
22	arschr22.52126788	52126788	C	A	LogPeak	0.0756303	0.317046	0.104897	0.00250751
22	arschr22.52127083	52127083	T	C	LogPeak	0.0756303	0.317046	0.104897	0.00250751
22	arschr22.52127188	52127188	TA	T	LogPeak	0.0756303	0.317046	0.104897	0.00250751
22	arschr22.52128387	52128387	G	C	LogPeak	0.0756303	0.317046	0.104897	0.00250751
22	arschr22.52128733	52128733	A	C	LogPeak	0.0756303	0.317046	0.104897	0.00250751
22	arschr22.52128933	52128933	T	C	LogPeak	0.121849	-0.305826	0.0877717	0.000493368
22	arschr22.52129003	52129003	C	A	LogPeak	0.0756303	0.317046	0.104897	0.00250751
22	arschr22.52129129	52129129	A	G	LogPeak	0.0134454	0.160501	0.21343	0.452044
22	arschr22.52129357	52129357	G	A	LogPeak	0.0756303	0.317046	0.104897	0.00250751
22	arschr22.52129396	52129396	T	A	LogPeak	0.0243697	-0.53958	0.155402	0.000516276
22	arschr22.52129495	52129495	G	A	LogPeak	0.0756303	0.317046	0.104897	0.00250751
22	arschr22.52130543	52130543	C	T	LogPeak	0.34958	0.131326	0.0542716	0.0155297
22	arschr22.52130694	52130694	A	G	LogPeak	0.0310924	-0.0725236	0.137496	0.597875
22	arschr22.52130703	52130703	A	G	LogPeak	0.0756303	0.317046	0.104897	0.00250751
22	arschr22.52131308	52131308	C	A	LogPeak	0.136975	0.12361	0.0773903	0.110216
22	arschr22.52131723	52131723	A	G	LogPeak	0.0798319	-0.322339	0.0988885	0.00111562
22	arschr22.52132130	52132130	A	G	LogPeak	0.00672269	0.178407	0.28423	0.53021
22	arschr22.52132143	52132143	C	T	LogPeak	0.0756303	0.317046	0.104897	0.00250751
22	arschr22.52132175	52132175	C	G	LogPeak	0.0756303	0.317046	0.104897	0.00250751
22	arschr22.52132295	52132295	G	A	LogPeak	0.0756303	0.317046	0.104897	0.00250751
22	arschr22.52132533	52132533	C	T	LogPeak	0.0756303	0.317046	0.104897	0.00250751
22	arschr22.52132568	52132568	G	A	LogPeak	0.0756303	0.317046	0.104897	0.00250751
22	arschr22.52132709	52132709	A	G	LogPeak	0.0756303	0.317046	0.104897	0.00250751
22	arschr22.52133423	52133423	C	A	LogPeak	0.00672269	0.178407	0.28423	0.53021
22	arschr22.52133673	52133673	G	C	LogPeak	0.17479	0.200548	0.0684779	0.00340438
22	arschr22.52134054	52134054	A	G	LogPeak	0.0991597	0.103288	0.0860334	0.229922
22	arschr22.52134449	52134449	G	A	LogPeak	0.00672269	0.178407	0.28423	0.53021
22	arschr22.52134489	52134489	A	G	LogPeak	0.136975	0.12361	0.0773903	0.110216
22	arschr22.52134675	52134675	T	C	LogPeak	0.0134454	0.160501	0.21343	0.452044
22	arschr22.52134711	52134711	A	G	LogPeak	0.0756303	0.317046	0.104897	0.00250751
22	arschr22.52135151	52135151	G	C	LogPeak	0.136975	0.12361	0.0773903	0.110216
22	arschr22.52135198	52135198	C	T	LogPeak	0.0756303	0.317046	0.104897	0.00250751
22	arschr22.52135303	52135303	G	C	LogPeak	0.212605	0.0987742	0.0642224	0.124048
22	arschr22.52135457	52135457	A	T	LogPeak	0.0756303	0.317046	0.104897	0.00250751
22	arschr22.52135952	52135952	A	C	LogPeak	0.0756303	0.317046	0.104897	0.00250751
22	arschr22.52135953	52135953	A	C	LogPeak	0.0756303	0.317046	0.104897	0.00250751
22	arschr22.52135954	52135954	C	A	LogPeak	0.236134	0.132886	0.061979	0.0320292
22	arschr22.52136094	52136094	G	A	LogPeak	0.34958	0.131326	0.0542716	0.0155297
22	arschr22.52136149	52136149	T	TATATCTGA	LogPeak	0.0243697	-0.53958	0.155402	0.000516276
22	arschr22.52136262	52136262	C	G	LogPeak	0.0243697	-0.53958	0.155402	0.000516276
22	arschr22.52136400	52136400	A	G	LogPeak	0.0605042	0.181895	0.115655	0.11578
22	arschr22.52136437	52136437	T	C	LogPeak	0.0613445	0.20094	0.113558	0.0768109
22	arschr22.52136652	52136652	A	C	LogPeak	0.0378151	-0.314334	0.129238	0.0150067
22	arschr22.52136792	52136792	G	A	LogPeak	0.34958	0.131326	0.0542716	0.0155297
22	arschr22.52137384	52137384	C	G	LogPeak	0.0134454	0.160501	0.21343	0.452044
22	arschr22.52137475	52137475	A	T	LogPeak	0.0890756	0.291099	0.0948796	0.00215432
22	arschr22.52137704	52137704	A	G	LogPeak	0.0663866	-0.512767	0.114783	7.92308e-06
22	arschr22.52137734	52137734	G	A	LogPeak	0.0890756	0.291099	0.0948796	0.00215432
22	arschr22.52137882	52137882	C	A	LogPeak	0.0890756	0.291099	0.0948796	0.00215432
22	arschr22.52137981	52137981	A	T	LogPeak	0.136975	0.12361	0.0773903	0.110216
22	arschr22.52138287	52138287	G	A	LogPeak	0.0890756	0.291099	0.0948796	0.00215432
22	arschr22.52138364	52138364	T	C	LogPeak	0.00672269	0.178407	0.28423	0.53021
22	arschr22.52138923	52138923	T	G	LogPeak	0.00672269	0.178407	0.28423	0.53021
22	arschr22.52139822	52139822	T	A	LogPeak	0.0890756	0.291099	0.0948796	0.00215432
22	arschr22.52140148	52140148	G	A	LogPeak	0.0605042	0.181895	0.115655	0.11578
22	arschr22.52140304	52140304	T	C	LogPeak	0.0302521	0.213755	0.141655	0.131303
22	arschr22.52141125	52141125	A	G	LogPeak	0.0571429	0.16686	0.118581	0.159388
22	arschr22.52141236	52141236	TG	T	LogPeak	0.0890756	0.291099	0.0948796	0.00215432
22	arschr22.52141412	52141412	G	C	LogPeak	0.0310924	-0.0725236	0.137496	0.597875
22	arschr22.52141515	52141515	T	C	LogPeak	0.0243697	-0.53958	0.155402	0.000516276
22	arschr22.52141652	52141652	A	G	LogPeak	0.0890756	0.291099	0.0948796	0.00215432
22	arschr22.52141655	52141655	C	A	LogPeak	0.0890756	0.291099	0.0948796	0.00215432
22	arschr22.52141870	52141870	A	G	LogPeak	0.0890756	0.291099	0.0948796	0.00215432
22	arschr22.52141980	52141980	C	T	LogPeak	0.0243697	-0.53958	0.155402	0.000516276
22	arschr22.52142334	52142334	A	G	LogPeak	0.0890756	0.291099	0.0948796	0.00215432
22	arschr22.52142359	52142359	C	G	LogPeak	0.0890756	0.291099	0.0948796	0.00215432
22	arschr22.52142643	52142643	C	T	LogPeak	0.136975	0.12361	0.0773903	0.110216
22	arschr22.52142954	52142954	G	C	LogPeak	0.0310924	-0.0725236	0.137496	0.597875
22	arschr22.52142994	52142994	T	A	LogPeak	0.0243697	-0.53958	0.155402	0.000516276
22	arschr22.52143138	52143138	G	A	LogPeak	0.0243697	-0.53958	0.155402	0.000516276
22	arschr22.52143164	52143164	G	A	LogPeak	0.34958	0.131326	0.0542716	0.0155297
22	arschr22.52143166	52143166	A	G	LogPeak	0.0310924	-0.0725236	0.137496	0.597875
22	arschr22.52143266	52143266	C	G	LogPeak	0.0890756	0.291099	0.0948796	0.00215432
22	arschr22.52143365	52143365	C	T	LogPeak	0.0243697	-0.53958	0.155402	0.000516276
22	arschr22.52143367	52143367	T	C	LogPeak	0.0890756	0.291099	0.0948796	0.00215432
22	arschr22.52143437	52143437	T	C	LogPeak	0.0890756	0.291099	0.0948796	0.00215432
22	arschr22.52143453	52143453	T	C	LogPeak	0.0890756	0.291099	0.0948796	0.00215432
22	arschr22.52143465	52143465	T	C	LogPeak	0.0890756	0.291099	0.0948796	0.00215432
22	arschr22.52143471	52143471	C	G	LogPeak	0.0890756	0.291099	0.0948796	0.00215432
22	arschr22.52143478	52143478	T	C	LogPeak	0.0890756	0.291099	0.0948796	0.00215432
22	arschr22.52143504	52143504	G	A	LogPeak	0.0890756	0.291099	0.0948796	0.00215432
22	arschr22.52143505	52143505	T	C	LogPeak	0.0890756	0.291099	0.0948796	0.00215432
22	arschr22.52143532	52143532	A	G	LogPeak	0.0890756	0.291099	0.0948796	0.00215432
22	arschr22.52143753	52143753	T	C	LogPeak	0.0890756	0.291099	0.0948796	0.00215432
22	arschr22.52143785	52143785	T	C	LogPeak	0.0890756	0.291099	0.0948796	0.00215432
22	arschr22.52143916	52143916	A	G	LogPeak	0.0890756	0.291099	0.0948796	0.00215432
22	arschr22.52144172	52144172	A	G	LogPeak	0.0890756	0.291099	0.0948796	0.00215432
22	arschr22.52144245	52144245	A	G	LogPeak	0.0243697	-0.53958	0.155402	0.000516276
22	arschr22.52144843	52144843	C	T	LogPeak	0.34958	0.131326	0.0542716	0.0155297
22	arschr22.52144883	52144883	C	G	LogPeak	0.0890756	0.291099	0.0948796	0.00215432
22	arschr22.52145066	52145066	G	A	LogPeak	0.0243697	-0.53958	0.155402	0.000516276
22	arschr22.52145199	52145199	A	G	LogPeak	0.113445	0.0714751	0.0845705	0.398025
22	arschr22.52145231	52145231	G	A	LogPeak	0.34958	0.131326	0.0542716	0.0155297
22	arschr22.52145826	52145826	A	G	LogPeak	0.0890756	0.291099	0.0948796	0.00215432
22	arschr22.52145877	52145877	T	C	LogPeak	0.10084	0.245825	0.0893044	0.00591122
22	arschr22.52146227	52146227	A	G	LogPeak	0.0243697	-0.53958	0.155402	0.000516276
22	arschr22.52146393	52146393	G	A	LogPeak	0.0890756	0.291099	0.0948796	0.00215432
22	arschr22.52146663	52146663	C	T	LogPeak	0.0890756	0.291099	0.0948796	0.00215432
22	arschr22.52146804	52146804	T	C	LogPeak	0.0470588	-0.068959	0.145088	0.634579
22	arschr22.52146814	52146814	T	C	LogPeak	0.168067	0.0828601	0.0702243	0.238026
22	arschr22.52147337	52147337	G	A	LogPeak	0.0890756	0.291099	0.0948796	0.00215432
22	arschr22.52147377	52147377	A	G	LogPeak	0.0243697	-0.53958	0.155402	0.000516276
22	arschr22.52148109	52148109	A	G	LogPeak	0.0663866	-0.512767	0.114783	7.92308e-06
22	arschr22.52148360	52148360	G	T	LogPeak	0.0890756	0.291099	0.0948796	0.00215432
22	arschr22.52148365	52148365	A	C	LogPeak	0.32521	0.202525	0.0550085	0.000231679
22	arschr22.52148595	52148595	A	C	LogPeak	0.0890756	0.291099	0.0948796	0.00215432
22	arschr22.52149473	52149473	T	C	LogPeak	0.0201681	-0.751679	0.170922	1.09363e-05
22	arschr22.52149603	52149603	A	G	LogPeak	0.0310924	-0.0725236	0.137496	0.597875
22	arschr22.52149691	52149691	G	A	LogPeak	0.0890756	0.291099	0.0948796	0.00215432
22	arschr22.52149758	52149758	C	T	LogPeak	0.32437	0.197718	0.0551755	0.000339114
22	arschr22.52149999	52149999	C	T	LogPeak	0.0890756	0.291099	0.0948796	0.00215432
22	arschr22.52150331	52150331	T	C	LogPeak	0.0680672	0.201267	0.106363	0.0584548
22	arschr22.52150344	52150344	G	A	LogPeak	0.136975	0.12361	0.0773903	0.110216
22	arschr22.52150599	52150599	C	T	LogPeak	0.34958	0.131326	0.0542716	0.0155297
22	arschr22.52150806	52150806	T	C	LogPeak	0.0890756	0.291099	0.0948796	0.00215432
22	arschr22.52150979	52150979	A	G	LogPeak	0.0890756	0.291099	0.0948796	0.00215432
22	arschr22.52151114	52151114	A	G	LogPeak	0.0890756	0.291099	0.0948796	0.00215432
22	arschr22.52151189	52151189	C	A	LogPeak	0.0243697	-0.53958	0.155402	0.000516276
22	arschr22.52151199	52151199	C	A	LogPeak	0.0680672	0.201267	0.106363	0.0584548
22	arschr22.52151424	52151424	A	C	LogPeak	0.0890756	0.291099	0.0948796	0.00215432
22	arschr22.52151435	52151435	T	A	LogPeak	0.0890756	0.291099	0.0948796	0.00215432
22	arschr22.52151671	52151671	AAG	A	LogPeak	0.0890756	0.291099	0.0948796	0.00215432
22	arschr22.52152435	52152435	G	A	LogPeak	0.0890756	0.291099	0.0948796	0.00215432
22	arschr22.52152436	52152436	C	T	LogPeak	0.0697479	0.424674	0.110692	0.000124782
22	arschr22.52152496	52152496	C	T	LogPeak	0.0890756	0.291099	0.0948796	0.00215432
22	arschr22.52152895	52152895	C	T	LogPeak	0.0890756	0.291099	0.0948796	0.00215432
22	arschr22.52153333	52153333	C	G	LogPeak	0.0890756	0.291099	0.0948796	0.00215432
22	arschr22.52153982	52153982	T	C	LogPeak	0.0890756	0.291099	0.0948796	0.00215432
22	arschr22.52154468	52154468	T	C	LogPeak	0.34958	0.131326	0.0542716	0.0155297
22	arschr22.52154516	52154516	C	T	LogPeak	0.0890756	0.291099	0.0948796	0.00215432
22	arschr22.52155146	52155146	T	C	LogPeak	0.0890756	0.291099	0.0948796	0.00215432
22	arschr22.52155978	52155978	A	G	LogPeak	0.0201681	-0.751679	0.170922	1.09363e-05
22	arschr22.52156303	52156303	T	C	LogPeak	0.00672269	0.178407	0.28423	0.53021
22	arschr22.52156412	52156412	T	C	LogPeak	0.0890756	0.291099	0.0948796	0.00215432
22	arschr22.52156980	52156980	T	G	LogPeak	0.0890756	0.291099	0.0948796	0.00215432
22	arschr22.52157240	52157240	T	C	LogPeak	0.0201681	-0.751679	0.170922	1.09363e-05
22	arschr22.52157645	52157645	T	C	LogPeak	0.0890756	0.291099	0.0948796	0.00215432
22	arschr22.52157776	52157776	A	ATTGT	LogPeak	0.0243697	-0.53958	0.155402	0.000516276
22	arschr22.52157839	52157839	G	A	LogPeak	0.0890756	0.291099	0.0948796	0.00215432
22	arschr22.52157928	52157928	C	G	LogPeak	0.0890756	0.291099	0.0948796	0.00215432
22	arschr22.52157946	52157946	C	CT	LogPeak	0.0310924	-0.0725236	0.137496	0.597875
22	arschr22.52158533	52158533	G	A	LogPeak	0.47479	0.0665581	0.0568057	0.241326
22	arschr22.52158624	52158624	T	C	LogPeak	0.0890756	0.291099	0.0948796	0.00215432
22	arschr22.52158631	52158631	T	G	LogPeak	0.0310924	-0.382941	0.137909	0.00549019
22	arschr22.52159720	52159720	G	A	LogPeak	0.0605042	0.181895	0.115655	0.11578
22	arschr22.52160179	52160179	T	C	LogPeak	0.22605	0.206418	0.0624219	0.000943625
22	arschr22.52160478	52160478	T	C	LogPeak	0.136975	0.12361	0.0773903	0.110216
22	arschr22.52161242	52161242	T	C	LogPeak	0.136975	0.12361	0.0773903	0.110216
22	arschr22.52162113	52162113	C	A	LogPeak	0.0890756	0.291099	0.0948796	0.00215432
22	arschr22.52162203	52162203	A	G	LogPeak	0.0890756	0.291099	0.0948796	0.00215432
22	arschr22.52162415	52162415	A	G	LogPeak	0.0890756	0.291099	0.0948796	0.00215432
22	arschr22.52162495	52162495	A	G	LogPeak	0.136975	0.12361	0.0773903	0.110216
22	arschr22.52162951	52162951	A	G	LogPeak	0.0890756	0.291099	0.0948796	0.00215432
22	arschr22.52163386	52163386	G	A	LogPeak	0.0663866	-0.512767	0.114783	7.92308e-06
22	arschr22.52163516	52163516	T	C	LogPeak	0.0168067	0.0108489	0.181828	0.952422
22	arschr22.52163538	52163538	GGCGCCTCGCCCCGGACCACGCGGGCCGGGAGCGCGC	G	LogPeak	0.0201681	-0.751679	0.170922	1.09363e-05
22	arschr22.52163705	52163705	A	C	LogPeak	0.0848739	0.364736	0.0979245	0.000195572
22	arschr22.52163830	52163830	G	GCGGCCGCGCCCC	LogPeak	0.00672269	0.178407	0.28423	0.53021
22	arschr22.52164162	52164162	G	C	LogPeak	0.00756303	0.298018	0.266625	0.263678
22	arschr22.52164469	52164469	C	G	LogPeak	0.0697479	0.424674	0.110692	0.000124782
22	arschr22.52164606	52164606	TA	T	LogPeak	0.0605042	0.181895	0.115655	0.11578
22	arschr22.52164627	52164627	A	G	LogPeak	0.0848739	0.364736	0.0979245	0.000195572
22	arschr22.52165076	52165076	G	A	LogPeak	0.136975	0.12361	0.0773903	0.110216
22	arschr22.52165191	52165191	G	T	LogPeak	0.0848739	0.364736	0.0979245	0.000195572
22	arschr22.52165293	52165293	C	G	LogPeak	0.0605042	0.181895	0.115655	0.11578
22	arschr22.52165337	52165337	TC	T	LogPeak	0.0319328	-0.337556	0.136371	0.0133133
22	arschr22.52165588	52165588	G	C	LogPeak	0.0848739	0.364736	0.0979245	0.000195572
22	arschr22.52165965	52165965	T	C	LogPeak	0.0722689	-0.486621	0.108251	6.94767e-06
22	arschr22.52166236	52166236	G	A	LogPeak	0.0848739	0.364736	0.0979245	0.000195572
22	arschr22.52166546	52166546	A	G	LogPeak	0.00756303	0.298018	0.266625	0.263678
22	arschr22.52166701	52166701	T	G	LogPeak	0.0319328	-0.337556	0.136371	0.0133133
22	arschr22.52166737	52166737	T	C	LogPeak	0.0310924	-0.0725236	0.137496	0.597875
22	arschr22.52166760	52166760	A	G	LogPeak	0.0605042	0.181895	0.115655	0.11578
22	arschr22.52166880	52166880	G	T	LogPeak	0.0848739	0.364736	0.0979245	0.000195572
22	arschr22.52168034	52168034	A	G	LogPeak	0.136975	0.12361	0.0773903	0.110216
22	arschr22.52168764	52168764	G	A	LogPeak	0.0848739	0.364736	0.0979245	0.000195572
22	arschr22.52169101	52169101	A	C	LogPeak	0.0605042	0.181895	0.115655	0.11578
22	arschr22.52169231	52169231	C	T	LogPeak	0.345378	0.148781	0.0543939	0.00623321
22	arschr22.52169298	52169298	G	A	LogPeak	0.345378	0.148781	0.0543939	0.00623321
22	arschr22.52169496	52169496	A	G	LogPeak	0.0848739	0.364736	0.0979245	0.000195572
22	arschr22.52169599	52169599	A	G	LogPeak	0.136975	0.12361	0.0773903	0.110216
22	arschr22.52169675	52169675	T	G	LogPeak	0.0848739	0.364736	0.0979245	0.000195572
22	arschr22.52169717	52169717	C	T	LogPeak	0.145378	0.287701	0.0746448	0.00011608
22	arschr22.52169811	52169811	C	T	LogPeak	0.145378	0.287701	0.0746448	0.00011608
22	arschr22.52169841	52169841	A	AT	LogPeak	0.0848739	0.364736	0.0979245	0.000195572
22	arschr22.52169973	52169973	T	C	LogPeak	0.0521008	0.312891	0.128474	0.0148732
22	arschr22.52170099	52170099	A	G	LogPeak	0.0848739	0.364736	0.0979245	0.000195572
22	arschr22.52170221	52170221	T	C	LogPeak	0.0697479	0.424674	0.110692	0.000124782
22	arschr22.52170239	52170239	T	C	LogPeak	0.0848739	0.364736	0.0979245	0.000195572
22	arschr22.52170270	52170270	C	G	LogPeak	0.0310924	-0.0725236	0.137496	0.597875
22	arschr22.52170315	52170315	G	T	LogPeak	0.136975	0.12361	0.0773903	0.110216
22	arschr22.52170402	52170402	T	C	LogPeak	0.0605042	0.181895	0.115655	0.11578
22	arschr22.52170500	52170500	C	CTTCT	LogPeak	0.0848739	0.364736	0.0979245	0.000195572
22	arschr22.52170548	52170548	G	A	LogPeak	0.136975	0.12361	0.0773903	0.110216
22	arschr22.52170727	52170727	T	G	LogPeak	0.0848739	0.364736	0.0979245	0.000195572
22	arschr22.52171284	52171284	C	A	LogPeak	0.0915966	0.0787949	0.0898403	0.380456
22	arschr22.52171573	52171573	C	T	LogPeak	0.0848739	0.364736	0.0979245	0.000195572
22	arschr22.52171782	52171782	A	G	LogPeak	0.0605042	0.181895	0.115655	0.11578
22	arschr22.52172103	52172103	G	T	LogPeak	0.0848739	0.364736	0.0979245	0.000195572
22	arschr22.52172178	52172178	A	G	LogPeak	0.0697479	0.424674	0.110692	0.000124782
22	arschr22.52172480	52172480	T	C	LogPeak	0.0243697	-0.53958	0.155402	0.000516276
22	arschr22.52172720	52172720	A	G	LogPeak	0.0243697	-0.53958	0.155402	0.000516276
22	arschr22.52173049	52173049	A	G	LogPeak	0.0848739	0.364736	0.0979245	0.000195572
22	arschr22.52173341	52173341	C	T	LogPeak	0.345378	0.148781	0.0543939	0.00623321
22	arschr22.52173375	52173375	C	T	LogPeak	0.145378	0.287701	0.0746448	0.00011608
22	arschr22.52173890	52173890	C	G	LogPeak	0.0243697	-0.53958	0.155402	0.000516276
22	arschr22.52174017	52174017	G	A	LogPeak	0.0848739	0.364736	0.0979245	0.000195572
22	arschr22.52174113	52174113	T	G	LogPeak	0.0310924	-0.0725236	0.137496	0.597875
22	arschr22.52174183	52174183	T	A	LogPeak	0.0605042	0.181895	0.115655	0.11578
22	arschr22.52174298	52174298	T	C	LogPeak	0.0848739	0.364736	0.0979245	0.000195572
22	arschr22.52174391	52174391	C	T	LogPeak	0.0310924	-0.0725236	0.137496	0.597875
22	arschr22.52174444	52174444	A	G	LogPeak	0.0848739	0.364736	0.0979245	0.000195572
22	arschr22.52175019	52175019	C	T	LogPeak	0.0243697	-0.53958	0.155402	0.000516276
22	arschr22.52175353	52175353	A	T	LogPeak	0.0319328	-0.337556	0.136371	0.0133133
22	arschr22.52175662	52175662	A	ACTAGACTG	LogPeak	0.0605042	0.181895	0.115655	0.11578
22	arschr22.52175772	52175772	G	A	LogPeak	0.0310924	-0.0725236	0.137496	0.597875
22	arschr22.52177476	52177476	GCACC	G	LogPeak	0.0521008	0.312891	0.128474	0.0148732
22	arschr22.52177550	52177550	T	C	LogPeak	0.0201681	-0.525272	0.166383	0.00159399
22	arschr22.52177551	52177551	A	G	LogPeak	0.145378	0.287701	0.0746448	0.00011608
22	arschr22.52177772	52177772	G	T	LogPeak	0.0848739	0.364736	0.0979245	0.000195572
22	arschr22.52177778	52177778	T	G	LogPeak	0.0319328	-0.337556	0.136371	0.0133133
22	arschr22.52177807	52177807	CA	C	LogPeak	0.0848739	0.364736	0.0979245	0.000195572
22	arschr22.52177898	52177898	T	C	LogPeak	0.0798319	-0.322339	0.0988885	0.00111562
22	arschr22.52178227	52178227	A	C	LogPeak	0.0319328	-0.337556	0.136371	0.0133133
22	arschr22.52178364	52178364	G	A	LogPeak	0.0848739	0.364736	0.0979245	0.000195572
22	arschr22.52178446	52178446	G	T	LogPeak	0.0848739	0.364736	0.0979245	0.000195572
22	arschr22.52178875	52178875	A	T	LogPeak	0.136975	0.12361	0.0773903	0.110216
22	arschr22.52179044	52179044	C	CT	LogPeak	0.345378	0.148781	0.0543939	0.00623321
22	arschr22.52179228	52179228	T	C	LogPeak	0.145378	0.287701	0.0746448	0.00011608
22	arschr22.52179288	52179288	A	AGTTACTCTAGTTTTATAGCATATTTCAGTGTTTGGTAAAGTAAATTCTAATTCATTATCTTTATTTTTCACAACTTT	LogPeak	0.0243697	-0.53958	0.155402	0.000516276
22	arschr22.52179572	52179572	A	T	LogPeak	0.0310924	-0.0725236	0.137496	0.597875
22	arschr22.52179781	52179781	T	C	LogPeak	0.136975	0.12361	0.0773903	0.110216
22	arschr22.52179830	52179830	A	G	LogPeak	0.0310924	-0.0725236	0.137496	0.597875
22	arschr22.52180387	52180387	A	T	LogPeak	0.00504202	-0.493974	0.326216	0.129961
22	arschr22.52180400	52180400	C	T	LogPeak	0.0848739	0.364736	0.0979245	0.000195572
22	arschr22.52180438	52180438	A	T	LogPeak	0.0605042	0.181895	0.115655	0.11578
22	arschr22.52180576	52180576	T	C	LogPeak	0.0848739	0.364736	0.0979245	0.000195572
22	arschr22.52180712	52180712	A	T	LogPeak	0.0697479	0.424674	0.110692	0.000124782
22	arschr22.52180714	52180714	GT	G	LogPeak	0.0605042	0.181895	0.115655	0.11578
22	arschr22.52180723	52180723	T	A	LogPeak	0.0848739	0.364736	0.0979245	0.000195572
22	arschr22.52180852	52180852	C	T	LogPeak	0.0310924	-0.0725236	0.137496	0.597875
22	arschr22.52181392	52181392	C	A	LogPeak	0.0848739	0.364736	0.0979245	0.000195572
22	arschr22.52181833	52181833	T	C	LogPeak	0.0848739	0.364736	0.0979245	0.000195572
22	arschr22.52182207	52182207	G	A	LogPeak	0.0243697	-0.53958	0.155402	0.000516276
22	arschr22.52182217	52182217	C	A	LogPeak	0.345378	0.148781	0.0543939	0.00623321
22	arschr22.52182222	52182222	T	A	LogPeak	0.0848739	0.364736	0.0979245	0.000195572
22	arschr22.52182371	52182371	C	G	LogPeak	0.0848739	0.364736	0.0979245	0.000195572
22	arschr22.52182569	52182569	G	A	LogPeak	0.0848739	0.364736	0.0979245	0.000195572
22	arschr22.52182570	52182570	A	G	LogPeak	0.0848739	0.364736	0.0979245	0.000195572
22	arschr22.52183099	52183099	C	G	LogPeak	0.00756303	0.298018	0.266625	0.263678
22	arschr22.52183235	52183235	G	T	LogPeak	0.0319328	-0.337556	0.136371	0.0133133
22	arschr22.52183246	52183246	A	G	LogPeak	0.0319328	-0.337556	0.136371	0.0133133
22	arschr22.52183390	52183390	G	T	LogPeak	0.0848739	0.364736	0.0979245	0.000195572
22	arschr22.52183637	52183637	C	G	LogPeak	0.0848739	0.364736	0.0979245	0.000195572
22	arschr22.52183805	52183805	G	T	LogPeak	0.00756303	0.298018	0.266625	0.263678
22	arschr22.52183819	52183819	A	G	LogPeak	0.00756303	0.298018	0.266625	0.263678
22	arschr22.52184278	52184278	G	A	LogPeak	0.0848739	0.364736	0.0979245	0.000195572
22	arschr22.52184421	52184421	A	G	LogPeak	0.0319328	-0.337556	0.136371	0.0133133
22	arschr22.52184422	52184422	T	G	LogPeak	0.0319328	-0.337556	0.136371	0.0133133
22	arschr22.52184574	52184574	A	C	LogPeak	0.0848739	0.364736	0.0979245	0.000195572
22	arschr22.52184877	52184877	A	G	LogPeak	0.0310924	-0.0725236	0.137496	0.597875
22	arschr22.52185351	52185351	A	T	LogPeak	0.0605042	0.181895	0.115655	0.11578
22	arschr22.52185509	52185509	G	A	LogPeak	0.0848739	0.364736	0.0979245	0.000195572
22	arschr22.52186004	52186004	T	C	LogPeak	0.0848739	0.364736	0.0979245	0.000195572
22	arschr22.52186013	52186013	G	A	LogPeak	0.0848739	0.364736	0.0979245	0.000195572
22	arschr22.52186674	52186674	C	G	LogPeak	0.136975	0.12361	0.0773903	0.110216
22	arschr22.52186786	52186786	A	AT	LogPeak	0.0865546	0.344171	0.0969818	0.000386958
22	arschr22.52186794	52186794	A	ATAAG	LogPeak	0.0605042	0.181895	0.115655	0.11578
22	arschr22.52187042	52187042	A	G	LogPeak	0.0310924	-0.0725236	0.137496	0.597875
22	arschr22.52187503	52187503	A	G	LogPeak	0.0605042	0.181895	0.115655	0.11578
22	arschr22.52187954	52187954	C	A	LogPeak	0.0848739	0.364736	0.0979245	0.000195572
22	arschr22.52188041	52188041	G	T	LogPeak	0.00756303	0.298018	0.266625	0.263678
22	arschr22.52188175	52188175	A	G	LogPeak	0.0310924	-0.0725236	0.137496	0.597875
22	arschr22.52188221	52188221	T	C	LogPeak	0.00756303	0.298018	0.266625	0.263678
22	arschr22.52188281	52188281	G	A	LogPeak	0.0243697	-0.53958	0.155402	0.000516276
22	arschr22.52188428	52188428	C	T	LogPeak	0.0310924	-0.0725236	0.137496	0.597875
22	arschr22.52188630	52188630	C	G	LogPeak	0.145378	0.287701	0.0746448	0.00011608
22	arschr22.52188839	52188839	T	G	LogPeak	0.0848739	0.364736	0.0979245	0.000195572
22	arschr22.52188973	52188973	T	G	LogPeak	0.0470588	-0.068959	0.145088	0.634579
22	arschr22.52189454	52189454	A	G	LogPeak	0.00756303	0.298018	0.266625	0.263678
22	arschr22.52189557	52189557	T	C	LogPeak	0.0848739	0.364736	0.0979245	0.000195572
22	arschr22.52189610	52189610	G	A	LogPeak	0.47479	0.0665581	0.0568057	0.241326
22	arschr22.52189673	52189673	A	G	LogPeak	0.136975	0.12361	0.0773903	0.110216
22	arschr22.52190472	52190472	A	G	LogPeak	0.00756303	0.298018	0.266625	0.263678
22	arschr22.52191096	52191096	T	C	LogPeak	0.0310924	-0.0725236	0.137496	0.597875
22	arschr22.52191135	52191135	A	G	LogPeak	0.0605042	0.181895	0.115655	0.11578
22	arschr22.52191212	52191212	C	T	LogPeak	0.0848739	0.364736	0.0979245	0.000195572
22	arschr22.52191217	52191217	C	T	LogPeak	0.145378	0.287701	0.0746448	0.00011608
22	arschr22.52191273	52191273	T	C	LogPeak	0.0848739	0.364736	0.0979245	0.000195572
22	arschr22.52191301	52191301	C	T	LogPeak	0.0605042	0.181895	0.115655	0.11578
22	arschr22.52192147	52192147	A	G	LogPeak	0.0848739	0.364736	0.0979245	0.000195572
22	arschr22.52193600	52193600	A	G	LogPeak	0.345378	0.148781	0.0543939	0.00623321
22	arschr22.52194548	52194548	T	C	LogPeak	0.0605042	0.181895	0.115655	0.11578
22	arschr22.52194840	52194840	G	A	LogPeak	0.0848739	0.364736	0.0979245	0.000195572
22	arschr22.52194841	52194841	A	G	LogPeak	0.0848739	0.364736	0.0979245	0.000195572
22	arschr22.52195236	52195236	T	A	LogPeak	0.145378	0.287701	0.0746448	0.00011608
22	arschr22.52195570	52195570	G	C	LogPeak	0.0848739	0.364736	0.0979245	0.000195572
22	arschr22.52195952	52195952	A	G	LogPeak	0.0310924	-0.0725236	0.137496	0.597875
22	arschr22.52196300	52196300	C	G	LogPeak	0.47479	0.0665581	0.0568057	0.241326
22	arschr22.52196406	52196406	A	AT	LogPeak	0.109244	0.117758	0.086625	0.17402
22	arschr22.52196531	52196531	C	T	LogPeak	0.0848739	0.364736	0.0979245	0.000195572
22	arschr22.52196653	52196653	G	A	LogPeak	0.0848739	0.364736	0.0979245	0.000195572
22	arschr22.52196655	52196655	C	T	LogPeak	0.0848739	0.364736	0.0979245	0.000195572
22	arschr22.52197063	52197063	T	A	LogPeak	0.0605042	0.181895	0.115655	0.11578
22	arschr22.52197180	52197180	G	A	LogPeak	0.0848739	0.364736	0.0979245	0.000195572
22	arschr22.52197185	52197185	T	C	LogPeak	0.136975	0.12361	0.0773903	0.110216
22	arschr22.52197273	52197273	T	TA	LogPeak	0.0848739	0.364736	0.0979245	0.000195572
22	arschr22.52197837	52197837	T	C	LogPeak	0.0848739	0.364736	0.0979245	0.000195572
22	arschr22.52197953	52197953	C	T	LogPeak	0.0605042	0.181895	0.115655	0.11578
22	arschr22.52198230	52198230	C	T	LogPeak	0.00756303	0.298018	0.266625	0.263678
22	arschr22.52198243	52198243	G	A	LogPeak	0.0319328	-0.337556	0.136371	0.0133133
22	arschr22.52198763	52198763	T	C	LogPeak	0.0848739	0.364736	0.0979245	0.000195572
22	arschr22.52198904	52198904	G	A	LogPeak	0.345378	0.148781	0.0543939	0.00623321
22	arschr22.52198968	52198968	G	A	LogPeak	0.0848739	0.364736	0.0979245	0.000195572
22	arschr22.52199010	52199010	C	T	LogPeak	0.0848739	0.364736	0.0979245	0.000195572
22	arschr22.52199159	52199159	GT	G	LogPeak	0.0848739	0.364736	0.0979245	0.000195572
22	arschr22.52199189	52199189	T	C	LogPeak	0.0848739	0.364736	0.0979245	0.000195572
22	arschr22.52199534	52199534	G	A	LogPeak	0.345378	0.148781	0.0543939	0.00623321
22	arschr22.52199664	52199664	T	C	LogPeak	0.0134454	0.160501	0.21343	0.452044
22	arschr22.52199936	52199936	C	T	LogPeak	0.0848739	0.364736	0.0979245	0.000195572
22	arschr22.52200160	52200160	GT	G	LogPeak	0.0848739	0.364736	0.0979245	0.000195572
22	arschr22.52200332	52200332	C	T	LogPeak	0.0848739	0.364736	0.0979245	0.000195572
22	arschr22.52200350	52200350	G	A	LogPeak	0.0848739	0.364736	0.0979245	0.000195572
22	arschr22.52200517	52200517	G	A	LogPeak	0.00756303	0.298018	0.266625	0.263678
22	arschr22.52200529	52200529	C	T	LogPeak	0.0848739	0.364736	0.0979245	0.000195572
22	arschr22.52201440	52201440	A	G	LogPeak	0.0848739	0.364736	0.0979245	0.000195572
22	arschr22.52201494	52201494	G	A	LogPeak	0.0848739	0.364736	0.0979245	0.000195572
22	arschr22.52201679	52201679	G	T	LogPeak	0.0848739	0.364736	0.0979245	0.000195572
22	arschr22.52201961	52201961	C	T	LogPeak	0.0596639	0.206276	0.116731	0.077211
22	arschr22.52202198	52202198	T	C	LogPeak	0.0848739	0.364736	0.0979245	0.000195572
22	arschr22.52202219	52202219	T	C	LogPeak	0.0848739	0.364736	0.0979245	0.000195572
22	arschr22.52203188	52203188	C	A	LogPeak	0.0319328	-0.337556	0.136371	0.0133133
22	arschr22.52203297	52203297	A	G	LogPeak	0.0848739	0.364736	0.0979245	0.000195572
22	arschr22.52203380	52203380	A	T	LogPeak	0.0848739	0.364736	0.0979245	0.000195572
22	arschr22.52203388	52203388	A	C	LogPeak	0.0848739	0.364736	0.0979245	0.000195572
22	arschr22.52203417	52203417	T	C	LogPeak	0.0319328	-0.0992335	0.135865	0.465155
22	arschr22.52203433	52203433	A	G	LogPeak	0.136975	0.12361	0.0773903	0.110216
22	arschr22.52203531	52203531	G	A	LogPeak	0.0848739	0.364736	0.0979245	0.000195572
22	arschr22.52203641	52203641	T	C	LogPeak	0.0848739	0.364736	0.0979245	0.000195572
22	arschr22.52204027	52204027	G	A	LogPeak	0.168908	0.0748957	0.0700507	0.284996
22	arschr22.52204180	52204180	G	T	LogPeak	0.0848739	0.364736	0.0979245	0.000195572
22	arschr22.52204250	52204250	GA	G	LogPeak	0.0848739	0.364736	0.0979245	0.000195572
22	arschr22.52204508	52204508	C	T	LogPeak	0.0848739	0.364736	0.0979245	0.000195572
22	arschr22.52204538	52204538	G	T	LogPeak	0.0201681	-0.751679	0.170922	1.09363e-05
22	arschr22.52205577	52205577	A	G	LogPeak	0.00756303	0.298018	0.266625	0.263678
22	arschr22.52205583	52205583	G	A	LogPeak	0.0915966	0.0787949	0.0898403	0.380456
22	arschr22.52205724	52205724	G	A	LogPeak	0.0848739	0.364736	0.0979245	0.000195572
22	arschr22.52205768	52205768	A	G	LogPeak	0.0848739	0.364736	0.0979245	0.000195572
22	arschr22.52205931	52205931	C	G	LogPeak	0.176471	0.222058	0.0681594	0.00112233
22	arschr22.52206388	52206388	C	T	LogPeak	0.0848739	0.364736	0.0979245	0.000195572
22	arschr22.52206519	52206519	G	T	LogPeak	0.0848739	0.364736	0.0979245	0.000195572
22	arschr22.52206538	52206538	A	G	LogPeak	0.0848739	0.364736	0.0979245	0.000195572
22	arschr22.52207088	52207088	G	A	LogPeak	0.0848739	0.364736	0.0979245	0.000195572
22	arschr22.52207906	52207906	C	T	LogPeak	0.0848739	0.364736	0.0979245	0.000195572
22	arschr22.52208051	52208051	A	G	LogPeak	0.0848739	0.364736	0.0979245	0.000195572
22	arschr22.52208487	52208487	C	A	LogPeak	0.0848739	0.364736	0.0979245	0.000195572
22	arschr22.52208733	52208733	T	C	LogPeak	0.0319328	-0.0992335	0.135865	0.465155
22	arschr22.52208734	52208734	A	G	LogPeak	0.0848739	0.364736	0.0979245	0.000195572
22	arschr22.52208746	52208746	G	T	LogPeak	0.0848739	0.364736	0.0979245	0.000195572
22	arschr22.52208888	52208888	A	T	LogPeak	0.0134454	0.160501	0.21343	0.452044
22	arschr22.52208919	52208919	C	A	LogPeak	0.0319328	-0.0992335	0.135865	0.465155
22	arschr22.52209087	52209087	C	T	LogPeak	0.0848739	0.364736	0.0979245	0.000195572
22	arschr22.52209233	52209233	G	T	LogPeak	0.136975	0.12361	0.0773903	0.110216
22	arschr22.52209355	52209355	G	A	LogPeak	0.313445	0.208773	0.0552321	0.000156879
22	arschr22.52209398	52209398	A	G	LogPeak	0.136975	0.12361	0.0773903	0.110216
22	arschr22.52209441	52209441	C	T	LogPeak	0.133613	0.19398	0.0808324	0.0164051
22	arschr22.52209463	52209463	G	A	LogPeak	0.0848739	0.364736	0.0979245	0.000195572
22	arschr22.52209562	52209562	T	TCCACTC	LogPeak	0.0319328	-0.0992335	0.135865	0.465155
22	arschr22.52209570	52209570	T	G	LogPeak	0.0319328	-0.0992335	0.135865	0.465155
22	arschr22.52209571	52209571	GTTTTATGTATGTAATATGTAATATTTTGTGTAATATGTGTAATATGAC	G	LogPeak	0.0319328	-0.0992335	0.135865	0.465155
22	arschr22.52209597	52209597	G	A	LogPeak	0.0848739	0.364736	0.0979245	0.000195572
22	arschr22.52209720	52209720	G	T	LogPeak	0.176471	0.222058	0.0681594	0.00112233
22	arschr22.52210267	52210267	G	C	LogPeak	0.345378	0.148781	0.0543939	0.00623321
22	arschr22.52210282	52210282	G	T	LogPeak	0.0848739	0.364736	0.0979245	0.000195572
22	arschr22.52210311	52210311	T	G	LogPeak	0.345378	0.148781	0.0543939	0.00623321
22	arschr22.52210394	52210394	C	G	LogPeak	0.0596639	0.206276	0.116731	0.077211
22	arschr22.52210398	52210398	C	CTT	LogPeak	0.0319328	-0.337556	0.136371	0.0133133
22	arschr22.52210673	52210673	C	T	LogPeak	0.0848739	0.364736	0.0979245	0.000195572
22	arschr22.52210701	52210701	G	C	LogPeak	0.0596639	0.206276	0.116731	0.077211
22	arschr22.52210727	52210727	C	G	LogPeak	0.0848739	0.364736	0.0979245	0.000195572
22	arschr22.52210794	52210794	T	C	LogPeak	0.0596639	0.206276	0.116731	0.077211
22	arschr22.52211311	52211311	G	C	LogPeak	0.0243697	-0.53958	0.155402	0.000516276
22	arschr22.52211795	52211795	C	G	LogPeak	0.0596639	0.206276	0.116731	0.077211
22	arschr22.52211851	52211851	G	A	LogPeak	0.00756303	0.298018	0.266625	0.263678
22	arschr22.52212038	52212038	A	C	LogPeak	0.0319328	-0.337556	0.136371	0.0133133
22	arschr22.52212827	52212827	G	A	LogPeak	0.00756303	-0.269654	0.265737	0.31023
22	arschr22.52212979	52212979	T	G	LogPeak	0.0848739	0.364736	0.0979245	0.000195572
22	arschr22.52212992	52212992	T	C	LogPeak	0.0596639	0.206276	0.116731	0.077211
22	arschr22.52213336	52213336	C	T	LogPeak	0.0848739	0.364736	0.0979245	0.000195572
22	arschr22.52213382	52213382	G	T	LogPeak	0.0848739	0.364736	0.0979245	0.000195572
22	arschr22.52213400	52213400	A	G	LogPeak	0.136975	0.12361	0.0773903	0.110216
22	arschr22.52213408	52213408	G	A	LogPeak	0.0848739	0.364736	0.0979245	0.000195572
22	arschr22.52213614	52213614	T	G	LogPeak	0.0848739	0.364736	0.0979245	0.000195572
22	arschr22.52213662	52213662	T	C	LogPeak	0.0848739	0.364736	0.0979245	0.000195572
22	arschr22.52213762	52213762	A	G	LogPeak	0.0243697	-0.53958	0.155402	0.000516276
22	arschr22.52213795	52213795	C	G	LogPeak	0.345378	0.148781	0.0543939	0.00623321
22	arschr22.52213878	52213878	T	C	LogPeak	0.0848739	0.364736	0.0979245	0.000195572
22	arschr22.52213947	52213947	A	G	LogPeak	0.0848739	0.364736	0.0979245	0.000195572
22	arschr22.52213995	52213995	T	C	LogPeak	0.0596639	0.206276	0.116731	0.077211
22	arschr22.52214064	52214064	C	T	LogPeak	0.0848739	0.364736	0.0979245	0.000195572
22	arschr22.52214082	52214082	G	T	LogPeak	0.0848739	0.364736	0.0979245	0.000195572
22	arschr22.52214145	52214145	A	G	LogPeak	0.0848739	0.364736	0.0979245	0.000195572
22	arschr22.52214185	52214185	G	A	LogPeak	0.0243697	-0.53958	0.155402	0.000516276
22	arschr22.52214255	52214255	T	C	LogPeak	0.0319328	-0.0992335	0.135865	0.465155
22	arschr22.52214330	52214330	A	G	LogPeak	0.0848739	0.364736	0.0979245	0.000195572
22	arschr22.52214345	52214345	T	C	LogPeak	0.0848739	0.364736	0.0979245	0.000195572
22	arschr22.52214697	52214697	A	T	LogPeak	0.47479	0.0665581	0.0568057	0.241326
22	arschr22.52214698	52214698	T	A	LogPeak	0.47479	0.0665581	0.0568057	0.241326
22	arschr22.52215356	52215356	G	A	LogPeak	0.345378	0.148781	0.0543939	0.00623321
22	arschr22.52215592	52215592	C	T	LogPeak	0.0848739	0.364736	0.0979245	0.000195572
22	arschr22.52216694	52216694	T	TCAG	LogPeak	0.0848739	0.364736	0.0979245	0.000195572
22	arschr22.52216895	52216895	G	A	LogPeak	0.345378	0.148781	0.0543939	0.00623321
22	arschr22.52217454	52217454	G	A	LogPeak	0.0848739	0.364736	0.0979245	0.000195572
22	arschr22.52217612	52217612	A	G	LogPeak	0.0848739	0.364736	0.0979245	0.000195572
22	arschr22.52218132	52218132	G	A	LogPeak	0.0848739	0.364736	0.0979245	0.000195572
22	arschr22.52218345	52218345	G	A	LogPeak	0.0521008	0.312891	0.128474	0.0148732
22	arschr22.52218388	52218388	G	A	LogPeak	0.0848739	0.364736	0.0979245	0.000195572
22	arschr22.52218549	52218549	T	G	LogPeak	0.345378	0.148781	0.0543939	0.00623321
22	arschr22.52218788	52218788	G	A	LogPeak	0.0848739	0.364736	0.0979245	0.000195572
22	arschr22.52218930	52218930	A	G	LogPeak	0.0848739	0.364736	0.0979245	0.000195572
22	arschr22.52219285	52219285	G	A	LogPeak	0.260504	0.0434344	0.0595456	0.465739
22	arschr22.52219617	52219617	A	G	LogPeak	0.0848739	0.364736	0.0979245	0.000195572
22	arschr22.52219724	52219724	A	AAGAAG	LogPeak	0.00756303	-0.269654	0.265737	0.31023
22	arschr22.52219764	52219764	G	A	LogPeak	0.0848739	0.364736	0.0979245	0.000195572
22	arschr22.52220377	52220377	T	C	LogPeak	0.345378	0.148781	0.0543939	0.00623321
22	arschr22.52220378	52220378	G	T	LogPeak	0.345378	0.148781	0.0543939	0.00623321
22	arschr22.52220562	52220562	G	T	LogPeak	0.32521	0.137122	0.0553557	0.0132451
22	arschr22.52221183	52221183	G	A	LogPeak	0.0361345	-0.0812366	0.128278	0.526549
22	arschr22.52221491	52221491	T	C	LogPeak	0.00840336	0.223726	0.255098	0.380478
22	arschr22.52221581	52221581	C	T	LogPeak	0.0848739	0.364736	0.0979245	0.000195572
22	arschr22.52222323	52222323	CCTCT	C	LogPeak	0.0848739	0.364736	0.0979245	0.000195572
22	arschr22.52222374	52222374	G	A	LogPeak	0.0168067	-0.339947	0.185959	0.0675387
22	arschr22.52222437	52222437	G	C	LogPeak	0.0848739	0.364736	0.0979245	0.000195572
22	arschr22.52222643	52222643	A	G	LogPeak	0.0302521	0.213755	0.141655	0.131303
22	arschr22.52222892	52222892	G	C	LogPeak	0.0596639	0.206276	0.116731	0.077211
22	arschr22.52223055	52223055	C	CTTGCTCCTGCCCAG	LogPeak	0.0848739	0.364736	0.0979245	0.000195572
22	arschr22.52223653	52223653	T	C	LogPeak	0.0596639	0.206276	0.116731	0.077211
22	arschr22.52223654	52223654	A	G	LogPeak	0.0848739	0.364736	0.0979245	0.000195572
22	arschr22.52223755	52223755	G	A	LogPeak	0.136975	0.12361	0.0773903	0.110216
22	arschr22.52224619	52224619	C	T	LogPeak	0.0697479	0.424674	0.110692	0.000124782
22	arschr22.52224651	52224651	T	G	LogPeak	0.136975	0.12361	0.0773903	0.110216
22	arschr22.52224668	52224668	A	G	LogPeak	0.0302521	0.213755	0.141655	0.131303
22	arschr22.52224725	52224725	A	C	LogPeak	0.196639	0.260809	0.0689759	0.000156103
22	arschr22.52224780	52224780	G	T	LogPeak	0.377311	0.0267302	0.0553428	0.629101
22	arschr22.52224828	52224828	G	GGGTCGCACAGAGTC	LogPeak	0.0848739	0.364736	0.0979245	0.000195572
22	arschr22.52224857	52224857	G	T	LogPeak	0.20084	0.256559	0.0681394	0.00016641
22	arschr22.52224862	52224862	T	TAGC	LogPeak	0.0521008	0.312891	0.128474	0.0148732
22	arschr22.52224978	52224978	G	C	LogPeak	0.0848739	0.364736	0.0979245	0.000195572
22	arschr22.52225152	52225152	A	T	LogPeak	0.369748	0.0501534	0.0562689	0.37276
22	arschr22.52225217	52225217	A	G	LogPeak	0.257143	-0.144225	0.0600072	0.0162408
22	arschr22.52225602	52225602	G	A	LogPeak	0.0848739	0.364736	0.0979245	0.000195572
22	arschr22.52225994	52225994	A	G	LogPeak	0.0361345	-0.0812366	0.128278	0.526549
22	arschr22.52226044	52226044	T	C	LogPeak	0.0848739	0.364736	0.0979245	0.000195572
22	arschr22.52226057	52226057	C	A	LogPeak	0.0848739	0.364736	0.0979245	0.000195572
22	arschr22.52226121	52226121	T	A	LogPeak	0.0848739	0.364736	0.0979245	0.000195572
22	arschr22.52226142	52226142	A	G	LogPeak	0.0596639	0.206276	0.116731	0.077211
22	arschr22.52226236	52226236	G	C	LogPeak	0.0848739	0.364736	0.0979245	0.000195572
22	arschr22.52226516	52226516	T	A	LogPeak	0.0848739	0.364736	0.0979245	0.000195572
22	arschr22.52226604	52226604	T	C	LogPeak	0.136975	0.12361	0.0773903	0.110216
22	arschr22.52226786	52226786	G	T	LogPeak	0.0848739	0.364736	0.0979245	0.000195572
22	arschr22.52227532	52227532	C	T	LogPeak	0.0201681	-0.525272	0.166383	0.00159399
22	arschr22.52227540	52227540	T	C	LogPeak	0.0848739	0.364736	0.0979245	0.000195572
22	arschr22.52227640	52227640	C	G	LogPeak	0.0848739	0.364736	0.0979245	0.000195572
22	arschr22.52227939	52227939	A	G	LogPeak	0.285714	0.121473	0.0587884	0.0388018
22	arschr22.52227983	52227983	A	G	LogPeak	0.0848739	0.364736	0.0979245	0.000195572
22	arschr22.52227995	52227995	A	G	LogPeak	0.0848739	0.364736	0.0979245	0.000195572
22	arschr22.52228383	52228383	T	C	LogPeak	0.0117647	-0.0400052	0.217816	0.854276
22	arschr22.52228423	52228423	T	C	LogPeak	0.0848739	0.364736	0.0979245	0.000195572
22	arschr22.52228491	52228491	A	G	LogPeak	0.20084	-0.0123369	0.0653556	0.850276
22	arschr22.52228597	52228597	G	A	LogPeak	0.197479	-0.0285264	0.0655379	0.66337
22	arschr22.52229286	52229286	A	T	LogPeak	0.0848739	0.364736	0.0979245	0.000195572
22	arschr22.52229434	52229434	A	G	LogPeak	0.0848739	0.364736	0.0979245	0.000195572
22	arschr22.52229796	52229796	G	A	LogPeak	0.285714	0.121473	0.0587884	0.0388018
22	arschr22.52230054	52230054	A	G	LogPeak	0.0243697	-0.53958	0.155402	0.000516276
22	arschr22.52230130	52230130	A	G	LogPeak	0.0882353	0.379426	0.0952865	6.83513e-05
22	arschr22.52230221	52230221	C	T	LogPeak	0.285714	0.121473	0.0587884	0.0388018
22	arschr22.52230232	52230232	A	G	LogPeak	0.197479	-0.0285264	0.0655379	0.66337
22	arschr22.52230354	52230354	T	C	LogPeak	0.0848739	0.364736	0.0979245	0.000195572
22	arschr22.52231038	52231038	G	A	LogPeak	0.00756303	-0.269654	0.265737	0.31023
22	arschr22.52231237	52231237	A	G	LogPeak	0.285714	0.121473	0.0587884	0.0388018
22	arschr22.52231922	52231922	T	G	LogPeak	0.0563025	0.15692	0.11941	0.188803
22	arschr22.52232091	52232091	A	G	LogPeak	0.285714	0.121473	0.0587884	0.0388018
22	arschr22.52232284	52232284	C	G	LogPeak	0.197479	-0.0285264	0.0655379	0.66337
22	arschr22.52232467	52232467	A	G	LogPeak	0.0243697	-0.53958	0.155402	0.000516276
22	arschr22.52232486	52232486	AAT	A	LogPeak	0.20084	-0.0123369	0.0653556	0.850276
22	arschr22.52232823	52232823	TA	T	LogPeak	0.285714	0.121473	0.0587884	0.0388018
22	arschr22.52233221	52233221	T	G	LogPeak	0.0361345	-0.0812366	0.128278	0.526549
22	arschr22.52234266	52234266	A	G	LogPeak	0.164706	0.352054	0.0764764	4.1557e-06
22	arschr22.52234368	52234368	A	G	LogPeak	0.0260504	-0.0689404	0.15021	0.646262
22	arschr22.52235564	52235564	G	T	LogPeak	0.00756303	-0.269654	0.265737	0.31023
22	arschr22.52235769	52235769	C	T	LogPeak	0.305882	0.0536305	0.0575843	0.351678
22	arschr22.52235903	52235903	A	C	LogPeak	0.42521	0.118386	0.06149	0.0541922
22	arschr22.52235972	52235972	G	C	LogPeak	0.0848739	0.364736	0.0979245	0.000195572
22	arschr22.52236260	52236260	G	C	LogPeak	0.305882	0.0536305	0.0575843	0.351678
22	arschr22.52236335	52236335	A	T	LogPeak	0.0201681	-0.751679	0.170922	1.09363e-05
22	arschr22.52236425	52236425	C	T	LogPeak	0.305882	0.0536305	0.0575843	0.351678
22	arschr22.52236706	52236706	G	A	LogPeak	0.305882	0.0536305	0.0575843	0.351678
22	arschr22.52236878	52236878	A	G	LogPeak	0.0848739	0.364736	0.0979245	0.000195572
22	arschr22.52237039	52237039	C	T	LogPeak	0.305882	0.0536305	0.0575843	0.351678
22	arschr22.52237106	52237106	G	C	LogPeak	0.0848739	0.364736	0.0979245	0.000195572
22	arschr22.52237539	52237539	T	C	LogPeak	0.136975	0.12361	0.0773903	0.110216
22	arschr22.52237640	52237640	G	C	LogPeak	0.0848739	0.364736	0.0979245	0.000195572
22	arschr22.52237764	52237764	C	T	LogPeak	0.0848739	0.364736	0.0979245	0.000195572
22	arschr22.52237870	52237870	G	A	LogPeak	0.221008	-0.0865613	0.0629232	0.168925
22	arschr22.52238479	52238479	T	C	LogPeak	0.221008	-0.0865613	0.0629232	0.168925
22	arschr22.52239524	52239524	G	A	LogPeak	0.305882	0.0536305	0.0575843	0.351678
22	arschr22.52240072	52240072	A	T	LogPeak	0.0151261	0.135302	0.200178	0.499098
22	arschr22.52240355	52240355	T	C	LogPeak	0.136975	0.12361	0.0773903	0.110216
22	arschr22.52240924	52240924	T	A	LogPeak	0.0848739	0.364736	0.0979245	0.000195572
22	arschr22.52241949	52241949	G	C	LogPeak	0.0201681	-0.751679	0.170922	1.09363e-05
22	arschr22.52242350	52242350	C	T	LogPeak	0.305882	0.0536305	0.0575843	0.351678
22	arschr22.52243551	52243551	C	T	LogPeak	0.0243697	-0.53958	0.155402	0.000516276
22	arschr22.52243772	52243772	C	T	LogPeak	0.0806723	-0.37449	0.0899796	3.15549e-05
22	arschr22.52243809	52243809	A	G	LogPeak	0.010084	-0.000286209	0.235779	0.999031
22	arschr22.52244176	52244176	T	C	LogPeak	0.0848739	0.364736	0.0979245	0.000195572
22	arschr22.52244722	52244722	G	A	LogPeak	0.0848739	0.364736	0.0979245	0.000195572
22	arschr22.52244823	52244823	C	G	LogPeak	0.221008	-0.0865613	0.0629232	0.168925
22	arschr22.52245087	52245087	A	G	LogPeak	0.0848739	0.364736	0.0979245	0.000195572
22	arschr22.52245409	52245409	T	C	LogPeak	0.221008	-0.0865613	0.0629232	0.168925
22	arschr22.52245419	52245419	G	A	LogPeak	0.0848739	0.364736	0.0979245	0.000195572
22	arschr22.52246252	52246252	A	C	LogPeak	0.0445378	-0.557507	0.11616	1.59096e-06
22	arschr22.52246671	52246671	G	C	LogPeak	0.221008	-0.0865613	0.0629232	0.168925
22	arschr22.52247017	52247017	A	G	LogPeak	0.221008	-0.0865613	0.0629232	0.168925
22	arschr22.52247272	52247272	T	C	LogPeak	0.0201681	-0.525272	0.166383	0.00159399
22	arschr22.52247387	52247387	A	G	LogPeak	0.0848739	0.364736	0.0979245	0.000195572
22	arschr22.52247402	52247402	A	G	LogPeak	0.0848739	0.364736	0.0979245	0.000195572
22	arschr22.52247424	52247424	A	G	LogPeak	0.305882	0.0536305	0.0575843	0.351678
22	arschr22.52247543	52247543	G	C	LogPeak	0.0848739	0.364736	0.0979245	0.000195572
22	arschr22.52247807	52247807	C	A	LogPeak	0.305882	0.0536305	0.0575843	0.351678
22	arschr22.52247873	52247873	A	G	LogPeak	0.0848739	0.364736	0.0979245	0.000195572
22	arschr22.52247882	52247882	C	A	LogPeak	0.0848739	0.364736	0.0979245	0.000195572
22	arschr22.52248128	52248128	G	A	LogPeak	0.305882	0.0536305	0.0575843	0.351678
22	arschr22.52248170	52248170	T	C	LogPeak	0.221008	-0.0865613	0.0629232	0.168925
22	arschr22.52248260	52248260	T	G	LogPeak	0.305882	0.0536305	0.0575843	0.351678
22	arschr22.52248672	52248672	C	T	LogPeak	0.305882	0.0536305	0.0575843	0.351678
22	arschr22.52248871	52248871	T	C	LogPeak	0.136975	0.12361	0.0773903	0.110216
22	arschr22.52249292	52249292	T	C	LogPeak	0.305882	0.0536305	0.0575843	0.351678
22	arschr22.52250683	52250683	A	G	LogPeak	0.0201681	-0.525272	0.166383	0.00159399
22	arschr22.52250757	52250757	A	G	LogPeak	0.136975	0.12361	0.0773903	0.110216
22	arschr22.52251342	52251342	TTCCATTTGGAGTG	T	LogPeak	0.010084	-0.102771	0.233724	0.660147
22	arschr22.52251430	52251430	T	C	LogPeak	0.221008	-0.0865613	0.0629232	0.168925
22	arschr22.52251532	52251532	C	T	LogPeak	0.0848739	0.364736	0.0979245	0.000195572
22	arschr22.52251533	52251533	A	G	LogPeak	0.0848739	0.364736	0.0979245	0.000195572
22	arschr22.52252099	52252099	A	G	LogPeak	0.0848739	0.364736	0.0979245	0.000195572
22	arschr22.52252243	52252243	C	T	LogPeak	0.0848739	0.364736	0.0979245	0.000195572
22	arschr22.52252292	52252292	T	C	LogPeak	0.0848739	0.364736	0.0979245	0.000195572
22	arschr22.52252324	52252324	T	C	LogPeak	0.0848739	0.364736	0.0979245	0.000195572
22	arschr22.52252376	52252376	G	A	LogPeak	0.0848739	0.364736	0.0979245	0.000195572
22	arschr22.52252447	52252447	A	G	LogPeak	0.0848739	0.364736	0.0979245	0.000195572
22	arschr22.52252541	52252541	T	G	LogPeak	0.0848739	0.364736	0.0979245	0.000195572
22	arschr22.52252565	52252565	T	C	LogPeak	0.0848739	0.364736	0.0979245	0.000195572
22	arschr22.52252628	52252628	G	A	LogPeak	0.0848739	0.364736	0.0979245	0.000195572
22	arschr22.52252671	52252671	T	A	LogPeak	0.0848739	0.364736	0.0979245	0.000195572
22	arschr22.52252720	52252720	A	G	LogPeak	0.0848739	0.364736	0.0979245	0.000195572
22	arschr22.52253488	52253488	T	G	LogPeak	0.0848739	0.364736	0.0979245	0.000195572
22	arschr22.52253530	52253530	CG	C	LogPeak	0.136975	0.12361	0.0773903	0.110216
22	arschr22.52253837	52253837	T	C	LogPeak	0.0352941	0.190554	0.131591	0.147596
22	arschr22.52254049	52254049	C	T	LogPeak	0.305882	0.0536305	0.0575843	0.351678
22	arschr22.52254363	52254363	G	A	LogPeak	0.0848739	0.364736	0.0979245	0.000195572
22	arschr22.52255240	52255240	A	G	LogPeak	0.0848739	0.364736	0.0979245	0.000195572
22	arschr22.52255272	52255272	A	G	LogPeak	0.505882	-0.0025527	0.0568256	0.96417
22	arschr22.52255358	52255358	C	T	LogPeak	0.305882	0.0536305	0.0575843	0.351678
22	arschr22.52255587	52255587	C	G	LogPeak	0.305882	0.0536305	0.0575843	0.351678
22	arschr22.52256658	52256658	T	C	LogPeak	0.136975	0.12361	0.0773903	0.110216
22	arschr22.52256981	52256981	A	G	LogPeak	0.0361345	-0.0812366	0.128278	0.526549
22	arschr22.52258032	52258032	TC	T	LogPeak	0.0848739	0.364736	0.0979245	0.000195572
22	arschr22.52258048	52258048	G	T	LogPeak	0.305882	0.0536305	0.0575843	0.351678
22	arschr22.52258743	52258743	A	G	LogPeak	0.0184874	0.371394	0.179742	0.0388035
22	arschr22.52258765	52258765	G	GCC	LogPeak	0.0848739	0.364736	0.0979245	0.000195572
22	arschr22.52258785	52258785	A	G	LogPeak	0.428571	0.130695	0.0612193	0.0327718
22	arschr22.52259208	52259208	C	T	LogPeak	0.221008	-0.0865613	0.0629232	0.168925
22	arschr22.52259871	52259871	T	C	LogPeak	0.0848739	0.364736	0.0979245	0.000195572
22	arschr22.52259939	52259939	A	G	LogPeak	0.305882	0.0536305	0.0575843	0.351678
22	arschr22.52260253	52260253	A	C	LogPeak	0.0445378	-0.557507	0.11616	1.59096e-06
22	arschr22.52260269	52260269	T	C	LogPeak	0.0848739	0.364736	0.0979245	0.000195572
22	arschr22.52260503	52260503	C	T	LogPeak	0.305882	0.0536305	0.0575843	0.351678
22	arschr22.52260504	52260504	A	G	LogPeak	0.221008	-0.0865613	0.0629232	0.168925
22	arschr22.52260554	52260554	A	G	LogPeak	0.0848739	0.364736	0.0979245	0.000195572
22	arschr22.52260651	52260651	G	A	LogPeak	0.0848739	0.364736	0.0979245	0.000195572
22	arschr22.52260803	52260803	C	T	LogPeak	0.0848739	0.364736	0.0979245	0.000195572
22	arschr22.52261141	52261141	G	C	LogPeak	0.136975	0.12361	0.0773903	0.110216
22	arschr22.52261163	52261163	G	A	LogPeak	0.305882	0.0536305	0.0575843	0.351678
22	arschr22.52261271	52261271	A	G	LogPeak	0.0848739	0.364736	0.0979245	0.000195572
22	arschr22.52261403	52261403	A	G	LogPeak	0.0848739	0.364736	0.0979245	0.000195572
22	arschr22.52261530	52261530	T	C	LogPeak	0.0848739	0.364736	0.0979245	0.000195572
22	arschr22.52261546	52261546	G	GGT	LogPeak	0.0848739	0.364736	0.0979245	0.000195572
22	arschr22.52261797	52261797	T	C	LogPeak	0.0848739	0.364736	0.0979245	0.000195572
22	arschr22.52261984	52261984	A	G	LogPeak	0.0848739	0.364736	0.0979245	0.000195572
22	arschr22.52262048	52262048	A	G	LogPeak	0.0848739	0.364736	0.0979245	0.000195572
22	arschr22.52262252	52262252	T	C	LogPeak	0.0848739	0.364736	0.0979245	0.000195572
22	arschr22.52263123	52263123	G	GC	LogPeak	0.0848739	0.364736	0.0979245	0.000195572
22	arschr22.52263138	52263138	T	C	LogPeak	0.0848739	0.364736	0.0979245	0.000195572
22	arschr22.52263152	52263152	T	C	LogPeak	0.0848739	0.364736	0.0979245	0.000195572
22	arschr22.52263247	52263247	ATC	A	LogPeak	0.0848739	0.364736	0.0979245	0.000195572
22	arschr22.52263389	52263389	T	C	LogPeak	0.0201681	-0.525272	0.166383	0.00159399
22	arschr22.52263399	52263399	G	A	LogPeak	0.221008	-0.0865613	0.0629232	0.168925
22	arschr22.52263405	52263405	T	TCAGGGCAGTTA	LogPeak	0.0848739	0.364736	0.0979245	0.000195572
22	arschr22.52263436	52263436	G	A	LogPeak	0.221008	-0.0865613	0.0629232	0.168925
22	arschr22.52263493	52263493	G	A	LogPeak	0.221008	-0.0865613	0.0629232	0.168925
22	arschr22.52264062	52264062	G	T	LogPeak	0.305882	0.0536305	0.0575843	0.351678
22	arschr22.52264378	52264378	G	A	LogPeak	0.305882	0.0536305	0.0575843	0.351678
22	arschr22.52264615	52264615	C	T	LogPeak	0.305882	0.0536305	0.0575843	0.351678
22	arschr22.52264660	52264660	A	G	LogPeak	0.0848739	0.364736	0.0979245	0.000195572
22	arschr22.52264938	52264938	T	G	LogPeak	0.0806723	-0.316227	0.0992518	0.001442
22	arschr22.52265509	52265509	G	A	LogPeak	0.221008	-0.0865613	0.0629232	0.168925
22	arschr22.52265824	52265824	A	C	LogPeak	0.136975	0.12361	0.0773903	0.110216
22	arschr22.52266066	52266066	A	G	LogPeak	0.0663866	-0.512767	0.114783	7.92308e-06
22	arschr22.52266203	52266203	G	T	LogPeak	0.010084	-0.669319	0.233296	0.00411814
22	arschr22.52266237	52266237	A	G	LogPeak	0.0201681	-0.525272	0.166383	0.00159399
22	arschr22.52266564	52266564	A	G	LogPeak	0.0168067	-0.339947	0.185959	0.0675387
22	arschr22.52266578	52266578	C	T	LogPeak	0.305882	0.0536305	0.0575843	0.351678
22	arschr22.52266586	52266586	T	C	LogPeak	0.136975	0.12361	0.0773903	0.110216
22	arschr22.52267013	52267013	G	A	LogPeak	0.30084	0.0325037	0.0574809	0.571754
22	arschr22.52267102	52267102	A	G	LogPeak	0.0848739	0.364736	0.0979245	0.000195572
22	arschr22.52267361	52267361	C	G	LogPeak	0.168908	-0.0227378	0.0713612	0.750007
22	arschr22.52267538	52267538	C	G	LogPeak	0.0848739	0.364736	0.0979245	0.000195572
22	arschr22.52267821	52267821	G	C	LogPeak	0.0361345	-0.0812366	0.128278	0.526549
22	arschr22.52267979	52267979	C	G	LogPeak	0.305882	0.0536305	0.0575843	0.351678
22	arschr22.52268418	52268418	A	G	LogPeak	0.221008	-0.0865613	0.0629232	0.168925
22	arschr22.52268830	52268830	C	A	LogPeak	0.0806723	-0.37449	0.0899796	3.15549e-05
22	arschr22.52268886	52268886	T	C	LogPeak	0.0714286	-0.507578	0.108974	3.1961e-06
22	arschr22.52268959	52268959	A	G	LogPeak	0.0714286	-0.507578	0.108974	3.1961e-06
22	arschr22.52269186	52269186	A	G	LogPeak	0.0705882	-0.538632	0.109873	9.47029e-07
22	arschr22.52269247	52269247	T	C	LogPeak	0.0201681	-0.525272	0.166383	0.00159399
22	arschr22.52269267	52269267	A	G	LogPeak	0.504202	-0.000477474	0.0568291	0.993296
22	arschr22.52269456	52269456	G	A	LogPeak	0.305882	0.0536305	0.0575843	0.351678
22	arschr22.52269606	52269606	G	A	LogPeak	0.305882	0.0536305	0.0575843	0.351678
22	arschr22.52270221	52270221	A	C	LogPeak	0.0848739	0.364736	0.0979245	0.000195572
22	arschr22.52270343	52270343	G	A	LogPeak	0.305882	0.0536305	0.0575843	0.351678
22	arschr22.52270821	52270821	A	G	LogPeak	0.0848739	0.364736	0.0979245	0.000195572
22	arschr22.52270908	52270908	A	C	LogPeak	0.305882	0.0536305	0.0575843	0.351678
22	arschr22.52271188	52271188	G	T	LogPeak	0.010084	-0.669319	0.233296	0.00411814
22	arschr22.52271364	52271364	T	C	LogPeak	0.0848739	0.364736	0.0979245	0.000195572
22	arschr22.52271706	52271706	C	T	LogPeak	0.0571429	0.147538	0.116718	0.206212
22	arschr22.52271860	52271860	C	G	LogPeak	0.0840336	-0.334149	0.0886686	0.00016422
22	arschr22.52272244	52272244	T	C	LogPeak	0.168908	-0.0227378	0.0713612	0.750007
22	arschr22.52272358	52272358	T	G	LogPeak	0.0361345	-0.0812366	0.128278	0.526549
22	arschr22.52272367	52272367	G	C	LogPeak	0.0840336	-0.334149	0.0886686	0.00016422
22	arschr22.52272925	52272925	C	T	LogPeak	0.164706	0.352054	0.0764764	4.1557e-06
22	arschr22.52272971	52272971	A	G	LogPeak	0.0445378	-0.557507	0.11616	1.59096e-06
22	arschr22.52273358	52273358	T	A	LogPeak	0.0848739	0.364736	0.0979245	0.000195572
22	arschr22.52273499	52273499	A	G	LogPeak	0.0563025	0.15692	0.11941	0.188803
22	arschr22.52273710	52273710	A	G	LogPeak	0.121008	0.115207	0.0855606	0.178142
22	arschr22.52273961	52273961	T	TA	LogPeak	0.136975	0.12361	0.0773903	0.110216
22	arschr22.52274015	52274015	AC	A	LogPeak	0.492437	0.0399411	0.0615362	0.516295
22	arschr22.52274349	52274349	C	A	LogPeak	0.0848739	0.364736	0.0979245	0.000195572
22	arschr22.52274361	52274361	G	A	LogPeak	0.0848739	0.364736	0.0979245	0.000195572
22	arschr22.52274539	52274539	T	C	LogPeak	0.0521008	0.312891	0.128474	0.0148732
22	arschr22.52274765	52274765	T	A	LogPeak	0.492437	0.0399411	0.0615362	0.516295
22	arschr22.52275775	52275775	A	G	LogPeak	0.0806723	-0.316227	0.0992518	0.001442
22	arschr22.52276533	52276533	A	G	LogPeak	0.476471	0.028074	0.0618179	0.649728
22	arschr22.52277174	52277174	T	C	LogPeak	0.0151261	0.166916	0.193572	0.388524
22	arschr22.52277269	52277269	G	A	LogPeak	0.0151261	0.166916	0.193572	0.388524
22	arschr22.52277463	52277463	T	C	LogPeak	0.0857143	0.366555	0.0972012	0.000162533
22	arschr22.52277489	52277489	C	A	LogPeak	0.0857143	0.366555	0.0972012	0.000162533
22	arschr22.52277561	52277561	T	C	LogPeak	0.115966	0.187059	0.0845881	0.027007
22	arschr22.52277870	52277870	C	G	LogPeak	0.0571429	0.147538	0.116718	0.206212
22	arschr22.52277991	52277991	T	TCC	LogPeak	0.0613445	0.174059	0.11065	0.115707
22	arschr22.52278239	52278239	T	C	LogPeak	0.195798	-0.30389	0.0640823	2.11433e-06
22	arschr22.52278260	52278260	T	C	LogPeak	0.238655	0.183395	0.0612756	0.00276292
22	arschr22.52278495	52278495	C	G	LogPeak	0.426891	0.131314	0.0614537	0.0326154
22	arschr22.52278519	52278519	C	T	LogPeak	0.136975	0.12361	0.0773903	0.110216
22	arschr22.52278568	52278568	T	A	LogPeak	0.221849	0.233693	0.0631099	0.000213107
22	arschr22.52279151	52279151	G	C	LogPeak	0.581513	-0.0182204	0.0521329	0.726714
22	arschr22.52279307	52279307	G	A	LogPeak	0.00252101	0.543344	0.45776	0.235242
22	arschr22.52279325	52279325	C	G	LogPeak	0.0563025	0.15692	0.11941	0.188803
22	arschr22.52279339	52279339	A	C	LogPeak	0.420168	0.00197618	0.0540728	0.970846
22	arschr22.52279450	52279450	C	T	LogPeak	0.0848739	0.364736	0.0979245	0.000195572
22	arschr22.52279632	52279632	C	T	LogPeak	0.137815	0.127459	0.0771767	0.0986319
22	arschr22.52279756	52279756	C	T	LogPeak	0.0201681	-0.751679	0.170922	1.09363e-05
22	arschr22.52279964	52279964	A	T	LogPeak	0.358824	-0.190411	0.0535979	0.000381457
22	arschr22.52280603	52280603	AG	A	LogPeak	0.353782	-0.187892	0.0541301	0.000518273
22	arschr22.52280893	52280893	G	C	LogPeak	0.70084	0.191388	0.0579677	0.000961252
22	arschr22.52280914	52280914	A	G	LogPeak	0.00420168	0.0551269	0.35435	0.87637
22	arschr22.52281157	52281157	A	G	LogPeak	0.287395	-0.0844131	0.057869	0.14465
22	arschr22.52281526	52281526	G	A	LogPeak	0.353782	-0.187892	0.0541301	0.000518273
22	arschr22.52282176	52282176	T	C	LogPeak	0.087395	0.380822	0.0961804	7.51228e-05
22	arschr22.52282577	52282577	A	G	LogPeak	0.087395	0.380822	0.0961804	7.51228e-05
22	arschr22.52283149	52283149	C	A	LogPeak	0.0563025	0.15692	0.11941	0.188803
22	arschr22.52284548	52284548	AT	A	LogPeak	0.251261	0.37464	0.0734689	3.40909e-07
22	arschr22.52284983	52284983	A	G	LogPeak	0.391597	-0.0743529	0.0570888	0.192777
22	arschr22.52285041	52285041	C	T	LogPeak	0.00756303	-0.269654	0.265737	0.31023
22	arschr22.52285265	52285265	C	A	LogPeak	0.251261	0.37464	0.0734689	3.40909e-07
22	arschr22.52285339	52285339	A	ATGT	LogPeak	0.211765	0.10639	0.0756355	0.159541
22	arschr22.52285400	52285400	G	GA	LogPeak	0.251261	0.37464	0.0734689	3.40909e-07
22	arschr22.52285717	52285717	G	A	LogPeak	0.251261	0.37464	0.0734689	3.40909e-07
22	arschr22.52285960	52285960	T	C	LogPeak	0.643697	0.161322	0.0591387	0.00637475
22	arschr22.52286517	52286517	T	C	LogPeak	0.391597	-0.0743529	0.0570888	0.192777
22	arschr22.52286581	52286581	T	TCTTCACGTGGTCTTC	LogPeak	0.193277	-0.043796	0.0660863	0.507517
22	arschr22.52287200	52287200	A	C	LogPeak	0.0563025	0.15692	0.11941	0.188803
22	arschr22.52288043	52288043	A	G	LogPeak	0.0596639	-0.57434	0.124357	3.8656e-06
22	arschr22.52288102	52288102	C	T	LogPeak	0.252101	0.372819	0.0733829	3.76504e-07
22	arschr22.52288114	52288114	C	T	LogPeak	0.0848739	0.364736	0.0979245	0.000195572
22	arschr22.52288213	52288213	A	G	LogPeak	0.251261	0.37464	0.0734689	3.40909e-07
22	arschr22.52288264	52288264	C	A	LogPeak	0.226891	-0.172516	0.0621333	0.00549395
22	arschr22.52288499	52288499	A	G	LogPeak	0.0563025	0.15692	0.11941	0.188803
22	arschr22.52290340	52290340	A	G	LogPeak	0.391597	-0.0743529	0.0570888	0.192777
22	arschr22.52290913	52290913	G	A	LogPeak	0.438655	-0.0755337	0.0538067	0.160379
22	arschr22.52291430	52291430	G	T	LogPeak	0.00420168	0.0551269	0.35435	0.87637
22	arschr22.52291487	52291487	CA	C	LogPeak	0.378151	-0.0561618	0.0580082	0.33296
22	arschr22.52291867	52291867	G	A	LogPeak	0.643697	0.162448	0.0591576	0.00603242
22	arschr22.52292212	52292212	A	C	LogPeak	0.0714286	-0.516907	0.109131	2.1738e-06
22	arschr22.52292673	52292673	T	C	LogPeak	0.140336	0.362351	0.0764487	2.13935e-06
22	arschr22.52293502	52293502	G	T	LogPeak	0.0798319	-0.331461	0.0997423	0.000890012
22	arschr22.52293626	52293626	C	T	LogPeak	0.0352941	0.190554	0.131591	0.147596
22	arschr22.52294184	52294184	C	A	LogPeak	0.328571	0.0759982	0.0596579	0.202699
22	arschr22.52294588	52294588	A	G	LogPeak	0.176471	0.358396	0.0694898	2.50221e-07
22	arschr22.52295451	52295451	A	C	LogPeak	0.0512605	-0.0331061	0.135956	0.807613
22	arschr22.52296462	52296462	A	G	LogPeak	0.0512605	-0.0331061	0.135956	0.807613
22	arschr22.52296518	52296518	G	T	LogPeak	0.010084	-0.102771	0.233724	0.660147
22	arschr22.52296541	52296541	G	GC	LogPeak	0.242017	0.0537397	0.0665328	0.419254
22	arschr22.52296547	52296547	A	T	LogPeak	0.242017	0.0537397	0.0665328	0.419254
22	arschr22.52296799	52296799	T	C	LogPeak	0.121008	0.115207	0.0855606	0.178142
22	arschr22.52297262	52297262	A	AAAC	LogPeak	0.00420168	0.0551269	0.35435	0.87637
22	arschr22.52297736	52297736	T	C	LogPeak	0.101681	-0.374489	0.0866653	1.55256e-05
22	arschr22.52297783	52297783	T	A	LogPeak	0.328571	0.0759982	0.0596579	0.202699
22	arschr22.52297953	52297953	C	G	LogPeak	0.0571429	0.147051	0.11813	0.213197
22	arschr22.52298346	52298346	C	G	LogPeak	0.271429	-0.236613	0.0586516	5.47855e-05
22	arschr22.52298817	52298817	C	T	LogPeak	0.0352941	0.190554	0.131591	0.147596
22	arschr22.52299150	52299150	G	A	LogPeak	0.087395	0.380822	0.0961804	7.51228e-05
22	arschr22.52299400	52299400	G	A	LogPeak	0.0747899	-0.312932	0.104464	0.00273921
22	arschr22.52299696	52299696	A	G	LogPeak	0.0798319	-0.331461	0.0997423	0.000890012
22	arschr22.52299865	52299865	T	C	LogPeak	0.161345	0.22044	0.0705879	0.00179073
22	arschr22.52300091	52300091	T	C	LogPeak	0.0798319	-0.331461	0.0997423	0.000890012
22	arschr22.52300399	52300399	T	C	LogPeak	0.115126	-0.149443	0.0818384	0.0678392
22	arschr22.52301174	52301174	T	G	LogPeak	0.194118	-0.0447039	0.0661919	0.499443
22	arschr22.52301246	52301246	C	T	LogPeak	0.108403	0.169057	0.0849824	0.046666
22	arschr22.52301490	52301490	C	T	LogPeak	0.166387	-0.121174	0.070902	0.0874438
22	arschr22.52301648	52301648	T	C	LogPeak	0.194958	-0.041261	0.0661039	0.532506
22	arschr22.52302422	52302422	C	G	LogPeak	0.0470588	-0.068959	0.145088	0.634579
22	arschr22.52303217	52303217	T	C	LogPeak	0.159664	0.116302	0.0733484	0.112828
22	arschr22.52303642	52303642	C	T	LogPeak	0.138655	0.247852	0.0793381	0.00178409
22	arschr22.52303759	52303759	A	G	LogPeak	0.0529412	0.33579	0.126958	0.00817169
22	arschr22.52304168	52304168	G	A	LogPeak	0.0092437	-0.0337457	0.243943	0.889976
22	arschr22.52304361	52304361	T	C	LogPeak	0.087395	0.380822	0.0961804	7.51228e-05
22	arschr22.52305441	52305441	C	T	LogPeak	0.0571429	0.147051	0.11813	0.213197
22	arschr22.52305981	52305981	T	C	LogPeak	0.0865546	0.411341	0.0968128	2.14894e-05
22	arschr22.52306024	52306024	C	A	LogPeak	0.194118	-0.0447039	0.0661919	0.499443
22	arschr22.52306159	52306159	G	T	LogPeak	0.0554622	-0.121759	0.127495	0.339575
22	arschr22.52306607	52306607	G	T	LogPeak	0.0453782	0.559879	0.150588	0.000200848
22	arschr22.52306739	52306739	G	C	LogPeak	0.0840336	0.396073	0.0985804	5.87521e-05
22	arschr22.52307372	52307372	C	A	LogPeak	0.087395	0.329476	0.0965616	0.000644683
22	arschr22.52307507	52307507	G	T	LogPeak	0.289076	0.295849	0.0563806	1.54307e-07
22	arschr22.52307517	52307517	T	C	LogPeak	0.0840336	0.396073	0.0985804	5.87521e-05
22	arschr22.52307719	52307719	G	GAC	LogPeak	0.263025	0.157637	0.0660528	0.0170085
22	arschr22.52308020	52308020	C	T	LogPeak	0.344538	-0.0287525	0.0597106	0.630139
22	arschr22.52308469	52308469	C	T	LogPeak	0.179832	0.260544	0.0723468	0.000316608
22	arschr22.52308712	52308712	A	G	LogPeak	0.0117647	-0.0400052	0.217816	0.854276
22	arschr22.52308812	52308812	G	A	LogPeak	0.0781513	-0.0908754	0.100138	0.364141
22	arschr22.52309735	52309735	C	A	LogPeak	0.288235	-0.148073	0.058597	0.011505
22	arschr22.52309897	52309897	T	C	LogPeak	0.383193	-0.0352324	0.0624898	0.572883
22	arschr22.52311228	52311228	G	GC	LogPeak	0.179832	0.260544	0.0723468	0.000316608
22	arschr22.52311232	52311232	T	C	LogPeak	0.288235	-0.148073	0.058597	0.011505
22	arschr22.52311233	52311233	G	A	LogPeak	0.545378	-0.00590317	0.0578061	0.918661
22	arschr22.52311531	52311531	T	C	LogPeak	0.0781513	-0.0908754	0.100138	0.364141
22	arschr22.52311636	52311636	T	C	LogPeak	0.0781513	-0.0908754	0.100138	0.364141
22	arschr22.52311828	52311828	A	G	LogPeak	0.179832	0.260544	0.0723468	0.000316608
22	arschr22.52311951	52311951	A	G	LogPeak	0.0781513	-0.0908754	0.100138	0.364141
22	arschr22.52312040	52312040	G	C	LogPeak	0.288235	-0.148073	0.058597	0.011505
22	arschr22.52312217	52312217	T	C	LogPeak	0.0756303	-0.124919	0.101217	0.217138
22	arschr22.52312688	52312688	A	G	LogPeak	0.288235	-0.148073	0.058597	0.011505
22	arschr22.52312815	52312815	A	C	LogPeak	0.179832	0.260544	0.0723468	0.000316608
22	arschr22.52313278	52313278	G	A	LogPeak	0.179832	0.260544	0.0723468	0.000316608
22	arschr22.52313383	52313383	A	G	LogPeak	0.0134454	0.160501	0.21343	0.452044
22	arschr22.52313453	52313453	A	G	LogPeak	0.288235	-0.148073	0.058597	0.011505
22	arschr22.52313603	52313603	A	G	LogPeak	0.179832	0.260544	0.0723468	0.000316608
22	arschr22.52313843	52313843	A	G	LogPeak	0.453782	0.00805226	0.0578192	0.88924
22	arschr22.52314138	52314138	A	G	LogPeak	0.179832	0.260544	0.0723468	0.000316608
22	arschr22.52314888	52314888	T	C	LogPeak	0.179832	0.260544	0.0723468	0.000316608
22	arschr22.52314947	52314947	G	A	LogPeak	0.366387	-0.186038	0.0597061	0.00183389
22	arschr22.52315115	52315115	G	T	LogPeak	0.44958	-0.00327659	0.0578862	0.954861
22	arschr22.52315718	52315718	C	T	LogPeak	0.0689076	0.466232	0.111682	2.98458e-05
22	arschr22.52316218	52316218	A	C	LogPeak	0.0134454	0.160501	0.21343	0.452044
22	arschr22.52316368	52316368	A	AAG	LogPeak	0.0781513	-0.0908754	0.100138	0.364141
22	arschr22.52317200	52317200	C	A	LogPeak	0.0781513	-0.0908754	0.100138	0.364141
22	arschr22.52317254	52317254	C	T	LogPeak	0.00672269	-0.525306	0.282092	0.0625771
22	arschr22.52317348	52317348	T	C	LogPeak	0.0781513	-0.0908754	0.100138	0.364141
22	arschr22.52317966	52317966	T	C	LogPeak	0.288235	-0.148073	0.058597	0.011505
22	arschr22.52318437	52318437	G	A	LogPeak	0.0781513	-0.0908754	0.100138	0.364141
22	arschr22.52318946	52318946	G	A	LogPeak	0.365546	-0.191389	0.0598651	0.00138864
22	arschr22.52319561	52319561	T	C	LogPeak	0.282353	-0.176764	0.0590598	0.00276278
22	arschr22.52319750	52319750	C	T	LogPeak	0.287395	-0.153158	0.0587716	0.00916111
22	arschr22.52319962	52319962	G	C	LogPeak	0.288235	-0.148073	0.058597	0.011505
22	arschr22.52320064	52320064	C	T	LogPeak	0.288235	-0.148073	0.058597	0.011505
22	arschr22.52320871	52320871	T	G	LogPeak	0.287395	-0.153158	0.0587716	0.00916111
22	arschr22.52320897	52320897	A	G	LogPeak	0.384034	-0.0305609	0.0625695	0.625245
22	arschr22.52321333	52321333	T	C	LogPeak	0.00588235	-0.664067	0.300336	0.0270302
22	arschr22.52321663	52321663	A	G	LogPeak	0.287395	-0.153158	0.0587716	0.00916111
22	arschr22.52321727	52321727	A	G	LogPeak	0.287395	-0.153158	0.0587716	0.00916111
22	arschr22.52322194	52322194	T	G	LogPeak	0.454622	0.0121712	0.0579453	0.833632
22	arschr22.52322347	52322347	A	G	LogPeak	0.287395	-0.153158	0.0587716	0.00916111
22	arschr22.52323148	52323148	T	TG	LogPeak	0.0840336	-0.151732	0.0961149	0.114417
22	arschr22.52323358	52323358	AAC	A	LogPeak	0.37563	-0.204772	0.0597391	0.000608568
22	arschr22.52323484	52323484	A	G	LogPeak	0.291597	-0.141826	0.0588475	0.0159498
22	arschr22.52323922	52323922	C	T	LogPeak	0.0840336	-0.151732	0.0961149	0.114417
22	arschr22.52324281	52324281	C	T	LogPeak	0.37563	-0.204772	0.0597391	0.000608568
22	arschr22.52324636	52324636	A	G	LogPeak	0.0176471	-0.38372	0.180154	0.0331755
22	arschr22.52325358	52325358	C	T	LogPeak	0.371429	-0.214799	0.0594549	0.000302906
22	arschr22.52326044	52326044	T	C	LogPeak	0.00588235	-0.664067	0.300336	0.0270302
22	arschr22.52326160	52326160	C	G	LogPeak	0.122689	-0.293778	0.0873741	0.000772959
22	arschr22.52326442	52326442	T	A	LogPeak	0.371429	-0.214799	0.0594549	0.000302906
22	arschr22.52326938	52326938	T	TG	LogPeak	0.00840336	-0.243345	0.25258	0.335327
22	arschr22.52327162	52327162	T	C	LogPeak	0.0840336	-0.151732	0.0961149	0.114417
22	arschr22.52327806	52327806	A	C	LogPeak	0.0840336	-0.151732	0.0961149	0.114417
22	arschr22.52328083	52328083	G	A	LogPeak	0.00672269	-0.304482	0.284633	0.284739
22	arschr22.52328374	52328374	TG	T	LogPeak	0.287395	-0.153158	0.0587716	0.00916111
22	arschr22.52328390	52328390	T	C	LogPeak	0.45042	0.000802335	0.0580125	0.988965
22	arschr22.52328766	52328766	A	G	LogPeak	0.0840336	-0.151732	0.0961149	0.114417
22	arschr22.52329458	52329458	T	C	LogPeak	0.287395	-0.153158	0.0587716	0.00916111
22	arschr22.52329524	52329524	T	C	LogPeak	0.0840336	-0.151732	0.0961149	0.114417
22	arschr22.52329638	52329638	T	C	LogPeak	0.0840336	-0.151732	0.0961149	0.114417
22	arschr22.52329980	52329980	C	T	LogPeak	0.287395	-0.153158	0.0587716	0.00916111
22	arschr22.52330193	52330193	A	G	LogPeak	0.287395	-0.153158	0.0587716	0.00916111
22	arschr22.52330930	52330930	T	C	LogPeak	0.0781513	-0.0908754	0.100138	0.364141
22	arschr22.52331527	52331527	G	A	LogPeak	0.287395	-0.153158	0.0587716	0.00916111
22	arschr22.52331537	52331537	C	A	LogPeak	0.287395	-0.153158	0.0587716	0.00916111
22	arschr22.52331546	52331546	C	A	LogPeak	0.287395	-0.153158	0.0587716	0.00916111
22	arschr22.52331569	52331569	C	T	LogPeak	0.287395	-0.153158	0.0587716	0.00916111
22	arschr22.52331611	52331611	C	A	LogPeak	0.0840336	-0.151732	0.0961149	0.114417
22	arschr22.52331650	52331650	A	G	LogPeak	0.287395	-0.153158	0.0587716	0.00916111
22	arschr22.52331670	52331670	G	A	LogPeak	0.00336134	-0.833724	0.392188	0.0335175
22	arschr22.52331786	52331786	C	T	LogPeak	0.287395	-0.153158	0.0587716	0.00916111
22	arschr22.52331845	52331845	C	T	LogPeak	0.287395	-0.153158	0.0587716	0.00916111
22	arschr22.52331870	52331870	T	A	LogPeak	0.0840336	-0.151732	0.0961149	0.114417
22	arschr22.52331916	52331916	C	G	LogPeak	0.287395	-0.153158	0.0587716	0.00916111
22	arschr22.52331960	52331960	A	G	LogPeak	0.287395	-0.153158	0.0587716	0.00916111
22	arschr22.52332008	52332008	T	C	LogPeak	0.287395	-0.153158	0.0587716	0.00916111
22	arschr22.52332035	52332035	A	G	LogPeak	0.287395	-0.153158	0.0587716	0.00916111
22	arschr22.52332711	52332711	A	G	LogPeak	0.287395	-0.153158	0.0587716	0.00916111
22	arschr22.52333276	52333276	C	T	LogPeak	0.371429	-0.214799	0.0594549	0.000302906
22	arschr22.52333465	52333465	T	C	LogPeak	0.371429	-0.214799	0.0594549	0.000302906
22	arschr22.52333509	52333509	C	T	LogPeak	0.371429	-0.214799	0.0594549	0.000302906
22	arschr22.52333520	52333520	C	T	LogPeak	0.371429	-0.214799	0.0594549	0.000302906
22	arschr22.52333714	52333714	C	T	LogPeak	0.371429	-0.214799	0.0594549	0.000302906
22	arschr22.52333796	52333796	A	G	LogPeak	0.371429	-0.214799	0.0594549	0.000302906
22	arschr22.52333838	52333838	C	T	LogPeak	0.371429	-0.214799	0.0594549	0.000302906
22	arschr22.52334067	52334067	T	C	LogPeak	0.371429	-0.214799	0.0594549	0.000302906
22	arschr22.52334114	52334114	A	G	LogPeak	0.371429	-0.214799	0.0594549	0.000302906
22	arschr22.52334374	52334374	G	GCA	LogPeak	0.370588	-0.218913	0.0595916	0.000239201
22	arschr22.52334454	52334454	C	A	LogPeak	0.0781513	-0.0908754	0.100138	0.364141
22	arschr22.52334470	52334470	T	C	LogPeak	0.370588	-0.218913	0.0595916	0.000239201
22	arschr22.52334564	52334564	T	C	LogPeak	0.370588	-0.218913	0.0595916	0.000239201
22	arschr22.52334587	52334587	C	T	LogPeak	0.370588	-0.218913	0.0595916	0.000239201
22	arschr22.52334610	52334610	G	A	LogPeak	0.370588	-0.218913	0.0595916	0.000239201
22	arschr22.52334653	52334653	AC	A	LogPeak	0.370588	-0.218913	0.0595916	0.000239201
22	arschr22.52334707	52334707	T	G	LogPeak	0.17395	0.313886	0.074039	2.24052e-05
22	arschr22.52334765	52334765	T	C	LogPeak	0.370588	-0.218913	0.0595916	0.000239201
22	arschr22.52334809	52334809	T	C	LogPeak	0.370588	-0.218913	0.0595916	0.000239201
22	arschr22.52334885	52334885	G	A	LogPeak	0.370588	-0.218913	0.0595916	0.000239201
22	arschr22.52335266	52335266	C	T	LogPeak	0.370588	-0.218913	0.0595916	0.000239201
22	arschr22.52335330	52335330	T	C	LogPeak	0.17479	0.314508	0.0736249	1.93933e-05
22	arschr22.52335508	52335508	ACT	A	LogPeak	0.370588	-0.218913	0.0595916	0.000239201
22	arschr22.52335576	52335576	A	G	LogPeak	0.370588	-0.218913	0.0595916	0.000239201
22	arschr22.52335605	52335605	A	G	LogPeak	0.286555	-0.157078	0.058937	0.0076946
22	arschr22.52335825	52335825	A	G	LogPeak	0.0781513	-0.0908754	0.100138	0.364141
22	arschr22.52336139	52336139	C	G	LogPeak	0.370588	-0.218913	0.0595916	0.000239201
22	arschr22.52336242	52336242	G	A	LogPeak	0.0840336	-0.151732	0.0961149	0.114417
22	arschr22.52336336	52336336	C	T	LogPeak	0.0840336	-0.151732	0.0961149	0.114417
22	arschr22.52336348	52336348	C	T	LogPeak	0.0840336	-0.151732	0.0961149	0.114417
22	arschr22.52336524	52336524	T	C	LogPeak	0.0840336	-0.151732	0.0961149	0.114417
22	arschr22.52336631	52336631	C	T	LogPeak	0.286555	-0.157078	0.058937	0.0076946
22	arschr22.52336728	52336728	G	A	LogPeak	0.0840336	-0.151732	0.0961149	0.114417
22	arschr22.52336821	52336821	A	G	LogPeak	0.0882353	-0.114232	0.0936024	0.222315
22	arschr22.52336850	52336850	T	C	LogPeak	0.0840336	-0.151732	0.0961149	0.114417
22	arschr22.52336851	52336851	G	T	LogPeak	0.0840336	-0.151732	0.0961149	0.114417
22	arschr22.52336931	52336931	A	G	LogPeak	0.0840336	-0.151732	0.0961149	0.114417
22	arschr22.52337344	52337344	A	AC	LogPeak	0.0655462	0.106506	0.11383	0.349447
22	arschr22.52337389	52337389	TAGTC	T	LogPeak	0.290756	-0.145675	0.05901	0.0135624
22	arschr22.52337479	52337479	G	A	LogPeak	0.45042	0.000802335	0.0580125	0.988965
22	arschr22.52337492	52337492	C	T	LogPeak	0.45042	0.000802335	0.0580125	0.988965
22	arschr22.52337563	52337563	G	C	LogPeak	0.539496	0.0125231	0.0578879	0.828727
22	arschr22.52337659	52337659	G	A	LogPeak	0.296639	-0.167728	0.0583896	0.00407159
22	arschr22.52337737	52337737	C	T	LogPeak	0.0840336	-0.151732	0.0961149	0.114417
22	arschr22.52337913	52337913	C	A	LogPeak	0.286555	-0.157078	0.058937	0.0076946
22	arschr22.52338139	52338139	G	A	LogPeak	0.286555	-0.157078	0.058937	0.0076946
22	arschr22.52338379	52338379	A	G	LogPeak	0.45042	0.000802335	0.0580125	0.988965
22	arschr22.52338386	52338386	A	G	LogPeak	0.45042	0.000802335	0.0580125	0.988965
22	arschr22.52338527	52338527	C	G	LogPeak	0.45042	0.000802335	0.0580125	0.988965
22	arschr22.52338627	52338627	A	G	LogPeak	0.45042	0.000802335	0.0580125	0.988965
22	arschr22.52338818	52338818	T	C	LogPeak	0.45042	0.000802335	0.0580125	0.988965
22	arschr22.52338824	52338824	C	G	LogPeak	0.45042	0.000802335	0.0580125	0.988965
22	arschr22.52338842	52338842	G	A	LogPeak	0.45042	0.000802335	0.0580125	0.988965
22	arschr22.52338880	52338880	C	T	LogPeak	0.45042	0.000802335	0.0580125	0.988965
22	arschr22.52339260	52339260	A	C	LogPeak	0.465546	0.0477916	0.054338	0.379117
22	arschr22.52339637	52339637	AAG	A	LogPeak	0.403361	0.0137088	0.0624568	0.826267
22	arschr22.52339751	52339751	TG	T	LogPeak	0.403361	0.0137088	0.0624568	0.826267
22	arschr22.52339786	52339786	T	C	LogPeak	0.403361	0.0137088	0.0624568	0.826267
22	arschr22.52340278	52340278	TA	T	LogPeak	0.403361	0.0137088	0.0624568	0.826267
22	arschr22.52340307	52340307	T	C	LogPeak	0.403361	0.0137088	0.0624568	0.826267
22	arschr22.52340323	52340323	C	A	LogPeak	0.403361	0.0137088	0.0624568	0.826267
22	arschr22.52340335	52340335	T	A	LogPeak	0.0781513	-0.0908754	0.100138	0.364141
22	arschr22.52340425	52340425	T	C	LogPeak	0.403361	0.0137088	0.0624568	0.826267
22	arschr22.52340618	52340618	C	A	LogPeak	0.403361	0.0137088	0.0624568	0.826267
22	arschr22.52340694	52340694	T	C	LogPeak	0.403361	0.0137088	0.0624568	0.826267
22	arschr22.52340714	52340714	T	C	LogPeak	0.403361	0.0137088	0.0624568	0.826267
22	arschr22.52340899	52340899	A	G	LogPeak	0.403361	0.0137088	0.0624568	0.826267
22	arschr22.52341243	52341243	T	C	LogPeak	0.403361	0.0137088	0.0624568	0.826267
22	arschr22.52341283	52341283	T	C	LogPeak	0.403361	0.0137088	0.0624568	0.826267
22	arschr22.52341293	52341293	G	A	LogPeak	0.403361	0.0137088	0.0624568	0.826267
22	arschr22.52341650	52341650	C	CACACATAT	LogPeak	0.00588235	-0.664067	0.300336	0.0270302
22	arschr22.52341664	52341664	A	C	LogPeak	0.130252	-0.155748	0.0831058	0.0609176
22	arschr22.52341819	52341819	A	C	LogPeak	0.131092	-0.134868	0.08274	0.103098
22	arschr22.52342065	52342065	A	G	LogPeak	0.465546	0.0477916	0.054338	0.379117
22	arschr22.52342159	52342159	T	TA	LogPeak	0.403361	0.0137088	0.0624568	0.826267
22	arschr22.52342200	52342200	A	G	LogPeak	0.131092	-0.134868	0.08274	0.103098
22	arschr22.52342302	52342302	G	C	LogPeak	0.131092	-0.134868	0.08274	0.103098
22	arschr22.52342589	52342589	T	C	LogPeak	0.131092	-0.134868	0.08274	0.103098
22	arschr22.52342855	52342855	T	C	LogPeak	0.131092	-0.134868	0.08274	0.103098
22	arschr22.52342888	52342888	C	T	LogPeak	0.0823529	-0.510873	0.100889	4.1122e-07
22	arschr22.52342898	52342898	C	G	LogPeak	0.0823529	-0.510873	0.100889	4.1122e-07
22	arschr22.52343025	52343025	T	C	LogPeak	0.0470588	-0.068959	0.145088	0.634579
22	arschr22.52343223	52343223	T	C	LogPeak	0.403361	0.0137088	0.0624568	0.826267
22	arschr22.52343262	52343262	T	C	LogPeak	0.403361	0.0137088	0.0624568	0.826267
22	arschr22.52343272	52343272	A	G	LogPeak	0.131092	-0.134868	0.08274	0.103098
22	arschr22.52343754	52343754	G	A	LogPeak	0.131092	-0.134868	0.08274	0.103098
22	arschr22.52343928	52343928	T	C	LogPeak	0.131092	-0.134868	0.08274	0.103098
22	arschr22.52343974	52343974	T	C	LogPeak	0.286555	-0.157078	0.058937	0.0076946
22	arschr22.52344081	52344081	AC	A	LogPeak	0.131092	-0.134868	0.08274	0.103098
22	arschr22.52344189	52344189	T	C	LogPeak	0.465546	0.0477916	0.054338	0.379117
22	arschr22.52344344	52344344	A	T	LogPeak	0.286555	-0.157078	0.058937	0.0076946
22	arschr22.52344451	52344451	G	A	LogPeak	0.131092	-0.134868	0.08274	0.103098
22	arschr22.52344573	52344573	A	G	LogPeak	0.131092	-0.134868	0.08274	0.103098
22	arschr22.52344815	52344815	G	C	LogPeak	0.131092	-0.134868	0.08274	0.103098
22	arschr22.52344853	52344853	C	T	LogPeak	0.131092	-0.134868	0.08274	0.103098
22	arschr22.52344917	52344917	T	C	LogPeak	0.131092	-0.134868	0.08274	0.103098
22	arschr22.52345079	52345079	T	C	LogPeak	0.129412	0.126055	0.0810791	0.120013
22	arschr22.52345621	52345621	T	C	LogPeak	0.403361	0.0137088	0.0624568	0.826267
22	arschr22.52345675	52345675	C	G	LogPeak	0.131092	-0.134868	0.08274	0.103098
22	arschr22.52346285	52346285	A	G	LogPeak	0.0159664	0.0225581	0.187506	0.904241
22	arschr22.52347007	52347007	T	C	LogPeak	0.0470588	-0.068959	0.145088	0.634579
22	arschr22.52347633	52347633	A	AAAAG	LogPeak	0.131092	-0.134868	0.08274	0.103098
22	arschr22.52347773	52347773	C	G	LogPeak	0.131092	-0.134868	0.08274	0.103098
22	arschr22.52347976	52347976	T	C	LogPeak	0.0781513	-0.0908754	0.100138	0.364141
22	arschr22.52347991	52347991	T	C	LogPeak	0.0840336	-0.151732	0.0961149	0.114417
22	arschr22.52347997	52347997	A	C	LogPeak	0.403361	0.0137088	0.0624568	0.826267
22	arschr22.52348327	52348327	AG	A	LogPeak	0.00504202	0.715768	0.336108	0.0332065
22	arschr22.52348629	52348629	G	A	LogPeak	0.384874	-0.0311825	0.062505	0.617864
22	arschr22.52348792	52348792	C	T	LogPeak	0.286555	-0.157078	0.058937	0.0076946
22	arschr22.52348823	52348823	T	C	LogPeak	0.0722689	-0.0734638	0.104148	0.480573
22	arschr22.52349135	52349135	G	A	LogPeak	0.131092	-0.134868	0.08274	0.103098
22	arschr22.52349161	52349161	A	G	LogPeak	0.17479	0.314508	0.0736249	1.93933e-05
22	arschr22.52349238	52349238	A	C	LogPeak	0.131092	-0.134868	0.08274	0.103098
22	arschr22.52349270	52349270	T	A	LogPeak	0.131092	-0.134868	0.08274	0.103098
22	arschr22.52349716	52349716	A	G	LogPeak	0.131092	-0.134868	0.08274	0.103098
22	arschr22.52349904	52349904	A	C	LogPeak	0.131092	-0.134868	0.08274	0.103098
22	arschr22.52350216	52350216	A	G	LogPeak	0.131092	-0.134868	0.08274	0.103098
22	arschr22.52350643	52350643	T	C	LogPeak	0.0184874	0.371394	0.179742	0.0388035
22	arschr22.52350647	52350647	G	A	LogPeak	0.131092	-0.134868	0.08274	0.103098
22	arschr22.52350709	52350709	T	C	LogPeak	0.131092	-0.134868	0.08274	0.103098
22	arschr22.52351113	52351113	A	C	LogPeak	0.131092	-0.134868	0.08274	0.103098
22	arschr22.52351182	52351182	G	T	LogPeak	0.131092	-0.134868	0.08274	0.103098
22	arschr22.52351346	52351346	T	C	LogPeak	0.0470588	-0.068959	0.145088	0.634579
22	arschr22.52351448	52351448	T	C	LogPeak	0.234454	-0.0888016	0.0707008	0.209109
22	arschr22.52351616	52351616	T	C	LogPeak	0.131092	-0.134868	0.08274	0.103098
22	arschr22.52351660	52351660	T	C	LogPeak	0.465546	0.0477916	0.054338	0.379117
22	arschr22.52351847	52351847	G	C	LogPeak	0.0184874	0.371394	0.179742	0.0388035
22	arschr22.52351948	52351948	T	C	LogPeak	0.460504	0.0378218	0.0543679	0.486639
22	arschr22.52352383	52352383	G	A	LogPeak	0.131092	-0.134868	0.08274	0.103098
22	arschr22.52353323	52353323	C	A	LogPeak	0.131092	-0.134868	0.08274	0.103098
22	arschr22.52353492	52353492	G	A	LogPeak	0.131092	-0.134868	0.08274	0.103098
22	arschr22.52353633	52353633	G	A	LogPeak	0.131092	-0.134868	0.08274	0.103098
22	arschr22.52353728	52353728	T	C	LogPeak	0.131092	-0.134868	0.08274	0.103098
22	arschr22.52354013	52354013	T	A	LogPeak	0.131092	-0.134868	0.08274	0.103098
22	arschr22.52354057	52354057	C	T	LogPeak	0.131092	-0.134868	0.08274	0.103098
22	arschr22.52354125	52354125	A	G	LogPeak	0.131092	-0.134868	0.08274	0.103098
22	arschr22.52354143	52354143	T	G	LogPeak	0.131092	-0.134868	0.08274	0.103098
22	arschr22.52355115	52355115	C	G	LogPeak	0.461345	0.0379325	0.0544385	0.485931
22	arschr22.52355218	52355218	T	C	LogPeak	0.281513	-0.180843	0.0592253	0.00226207
22	arschr22.52355363	52355363	A	G	LogPeak	0.0470588	-0.068959	0.145088	0.634579
22	arschr22.52355501	52355501	A	G	LogPeak	0.465546	0.0477916	0.054338	0.379117
22	arschr22.52355543	52355543	T	C	LogPeak	0.17479	0.314508	0.0736249	1.93933e-05
22	arschr22.52356977	52356977	C	T	LogPeak	0.0184874	0.371394	0.179742	0.0388035
22	arschr22.52357212	52357212	C	T	LogPeak	0.0840336	-0.151732	0.0961149	0.114417
22	arschr22.52357819	52357819	C	T	LogPeak	0.00588235	-0.664067	0.300336	0.0270302
22	arschr22.52357842	52357842	C	A	LogPeak	0.00840336	-0.243345	0.25258	0.335327
22	arschr22.52357881	52357881	G	GCTGCTTCCAATCT	LogPeak	0.131092	-0.134868	0.08274	0.103098
22	arschr22.52358031	52358031	C	A	LogPeak	0.17479	0.314508	0.0736249	1.93933e-05
22	arschr22.52358074	52358074	G	T	LogPeak	0.17395	0.313886	0.074039	2.24052e-05
22	arschr22.52358574	52358574	C	T	LogPeak	0.131092	-0.134868	0.08274	0.103098
22	arschr22.52358682	52358682	G	C	LogPeak	0.15042	0.0547686	0.0748188	0.464159
22	arschr22.52358839	52358839	G	A	LogPeak	0.131092	-0.134868	0.08274	0.103098
22	arschr22.52359520	52359520	T	C	LogPeak	0.384874	-0.0311825	0.062505	0.617864
22	arschr22.52360067	52360067	A	G	LogPeak	0.403361	0.0137088	0.0624568	0.826267
22	arschr22.52360084	52360084	C	T	LogPeak	0.17395	0.313886	0.074039	2.24052e-05
22	arschr22.52360250	52360250	C	T	LogPeak	0.131092	-0.134868	0.08274	0.103098
22	arschr22.52360514	52360514	T	A	LogPeak	0.17479	0.314508	0.0736249	1.93933e-05
22	arschr22.52360516	52360516	T	A	LogPeak	0.131092	-0.134868	0.08274	0.103098
22	arschr22.52360807	52360807	G	T	LogPeak	0.17479	0.314508	0.0736249	1.93933e-05
22	arschr22.52361022	52361022	G	T	LogPeak	0.310084	0.181672	0.0659995	0.00591206
22	arschr22.52361183	52361183	A	AG	LogPeak	0.384874	-0.0311825	0.062505	0.617864
22	arschr22.52361380	52361380	T	C	LogPeak	0.178992	0.316092	0.0717459	1.05437e-05
22	arschr22.52361593	52361593	G	C	LogPeak	0.131092	-0.134868	0.08274	0.103098
22	arschr22.52361953	52361953	C	G	LogPeak	0.17479	0.314508	0.0736249	1.93933e-05
22	arschr22.52362057	52362057	T	TC	LogPeak	0.0840336	-0.151732	0.0961149	0.114417
22	arschr22.52362396	52362396	G	C	LogPeak	0.0781513	-0.0908754	0.100138	0.364141
22	arschr22.52362439	52362439	A	G	LogPeak	0.17395	0.313886	0.074039	2.24052e-05
22	arschr22.52362875	52362875	C	T	LogPeak	0.00504202	0.715768	0.336108	0.0332065
22	arschr22.52363551	52363551	T	G	LogPeak	0.00588235	-0.664067	0.300336	0.0270302
22	arschr22.52363815	52363815	A	G	LogPeak	0.131092	-0.134868	0.08274	0.103098
22	arschr22.52365577	52365577	A	G	LogPeak	0.0840336	-0.151732	0.0961149	0.114417
22	arschr22.52365746	52365746	T	C	LogPeak	0.00588235	-0.664067	0.300336	0.0270302
22	arschr22.52366101	52366101	T	G	LogPeak	0.461345	0.0379325	0.0544385	0.485931
22	arschr22.52366449	52366449	T	C	LogPeak	0.0781513	-0.0908754	0.100138	0.364141
22	arschr22.52366961	52366961	G	A	LogPeak	0.403361	0.0137088	0.0624568	0.826267
22	arschr22.52367115	52367115	A	C	LogPeak	0.286555	-0.157078	0.058937	0.0076946
22	arschr22.52368066	52368066	G	C	LogPeak	0.131092	-0.134868	0.08274	0.103098
22	arschr22.52368538	52368538	T	C	LogPeak	0.0235294	0.223876	0.159851	0.161356
22	arschr22.52368624	52368624	T	C	LogPeak	0.00336134	-0.833724	0.392188	0.0335175
22	arschr22.52368639	52368639	T	G	LogPeak	0.17479	0.314508	0.0736249	1.93933e-05
22	arschr22.52369274	52369274	A	G	LogPeak	0.131092	-0.134868	0.08274	0.103098
22	arschr22.52369302	52369302	A	T	LogPeak	0.17479	0.314508	0.0736249	1.93933e-05
22	arschr22.52369953	52369953	TC	T	LogPeak	0.0840336	-0.151732	0.0961149	0.114417
22	arschr22.52370213	52370213	C	T	LogPeak	0.126891	-0.116742	0.0845572	0.167395
22	arschr22.52370310	52370310	G	C	LogPeak	0.131092	-0.134868	0.08274	0.103098
22	arschr22.52370370	52370370	A	G	LogPeak	0.465546	0.0477916	0.054338	0.379117
22	arschr22.52370392	52370392	G	A	LogPeak	0.17395	0.313886	0.074039	2.24052e-05
22	arschr22.52370568	52370568	T	C	LogPeak	0.286555	-0.157078	0.058937	0.0076946
22	arschr22.52370592	52370592	G	A	LogPeak	0.00504202	0.715768	0.336108	0.0332065
22	arschr22.52371078	52371078	A	T	LogPeak	0.0470588	-0.068959	0.145088	0.634579
22	arschr22.52371236	52371236	A	G	LogPeak	0.0781513	-0.0908754	0.100138	0.364141
22	arschr22.52371491	52371491	A	G	LogPeak	0.403361	0.0137088	0.0624568	0.826267
22	arschr22.52371714	52371714	G	A	LogPeak	0.131092	-0.134868	0.08274	0.103098
22	arschr22.52371751	52371751	G	A	LogPeak	0.00588235	-0.664067	0.300336	0.0270302
22	arschr22.52371943	52371943	T	A	LogPeak	0.0747899	-0.312932	0.104464	0.00273921
22	arschr22.52373244	52373244	T	C	LogPeak	0.0840336	-0.151732	0.0961149	0.114417
22	arschr22.52373660	52373660	G	A	LogPeak	0.131092	-0.134868	0.08274	0.103098
22	arschr22.52373751	52373751	T	TGAGCATACTGCA	LogPeak	0.00588235	-0.664067	0.300336	0.0270302
22	arschr22.52373993	52373993	G	T	LogPeak	0.0781513	-0.0908754	0.100138	0.364141
22	arschr22.52374049	52374049	G	A	LogPeak	0.144538	-0.216936	0.0761738	0.00440079
22	arschr22.52374194	52374194	C	CTT	LogPeak	0.234454	-0.0888016	0.0707008	0.209109
22	arschr22.52374543	52374543	T	C	LogPeak	0.0092437	-0.0337457	0.243943	0.889976
22	arschr22.52374716	52374716	T	C	LogPeak	0.0470588	-0.068959	0.145088	0.634579
22	arschr22.52375846	52375846	T	C	LogPeak	0.00588235	-0.664067	0.300336	0.0270302
22	arschr22.52375932	52375932	C	T	LogPeak	0.286555	-0.157078	0.058937	0.0076946
22	arschr22.52376139	52376139	A	C	LogPeak	0.17479	0.314508	0.0736249	1.93933e-05
22	arschr22.52376566	52376566	A	G	LogPeak	0.461345	0.0379325	0.0544385	0.485931
22	arschr22.52376599	52376599	G	T	LogPeak	0.00420168	0.0551269	0.35435	0.87637
22	arschr22.52376852	52376852	A	G	LogPeak	0.0781513	-0.0908754	0.100138	0.364141
22	arschr22.52376952	52376952	T	C	LogPeak	0.0436975	0.281276	0.145587	0.0533589
22	arschr22.52378357	52378357	T	C	LogPeak	0.286555	-0.157078	0.058937	0.0076946
22	arschr22.52378738	52378738	C	G	LogPeak	0.0470588	-0.068959	0.145088	0.634579
22	arschr22.52379686	52379686	C	A	LogPeak	0.17479	0.314508	0.0736249	1.93933e-05
22	arschr22.52379865	52379865	T	C	LogPeak	0.403361	0.0137088	0.0624568	0.826267
22	arschr22.52379903	52379903	G	C	LogPeak	0.0470588	-0.068959	0.145088	0.634579
22	arschr22.52379942	52379942	G	A	LogPeak	0.281513	-0.180843	0.0592253	0.00226207
22	arschr22.52379971	52379971	C	T	LogPeak	0.131092	-0.134868	0.08274	0.103098
22	arschr22.52380605	52380605	T	C	LogPeak	0.131092	-0.134868	0.08274	0.103098
22	arschr22.52380945	52380945	T	C	LogPeak	0.45042	0.000802335	0.0580125	0.988965
22	arschr22.52381571	52381571	C	T	LogPeak	0.0184874	0.371394	0.179742	0.0388035
22	arschr22.52382234	52382234	A	G	LogPeak	0.0134454	0.160501	0.21343	0.452044
22	arschr22.52382398	52382398	T	C	LogPeak	0.131092	-0.134868	0.08274	0.103098
22	arschr22.52382463	52382463	CA	C	LogPeak	0.0470588	-0.068959	0.145088	0.634579
22	arschr22.52382978	52382978	C	T	LogPeak	0.403361	0.0137088	0.0624568	0.826267
22	arschr22.52383663	52383663	G	A	LogPeak	0.17395	0.313886	0.074039	2.24052e-05
22	arschr22.52383902	52383902	A	AT	LogPeak	0.286555	-0.157078	0.058937	0.0076946
22	arschr22.52383909	52383909	TA	T	LogPeak	0.286555	-0.157078	0.058937	0.0076946
22	arschr22.52384302	52384302	A	G	LogPeak	0.0840336	-0.151732	0.0961149	0.114417
22	arschr22.52385010	52385010	C	T	LogPeak	0.403361	0.0137088	0.0624568	0.826267
22	arschr22.52387215	52387215	C	T	LogPeak	0.403361	0.0137088	0.0624568	0.826267
22	arschr22.52387665	52387665	A	T	LogPeak	0.131092	-0.134868	0.08274	0.103098
22	arschr22.52388458	52388458	T	C	LogPeak	0.17479	0.314508	0.0736249	1.93933e-05
22	arschr22.52388966	52388966	G	C	LogPeak	0.146218	0.0532933	0.0755181	0.480373
22	arschr22.52389059	52389059	T	C	LogPeak	0.131092	-0.134868	0.08274	0.103098
22	arschr22.52389449	52389449	T	C	LogPeak	0.403361	0.0137088	0.0624568	0.826267
22	arschr22.52389610	52389610	C	G	LogPeak	0.384874	-0.0311825	0.062505	0.617864
22	arschr22.52390044	52390044	C	A	LogPeak	0.17479	0.314508	0.0736249	1.93933e-05
22	arschr22.52390475	52390475	T	C	LogPeak	0.165546	0.357117	0.0764673	3.0092e-06
22	arschr22.52390730	52390730	G	A	LogPeak	0.461345	0.0379325	0.0544385	0.485931
22	arschr22.52390912	52390912	A	G	LogPeak	0.465546	0.0477916	0.054338	0.379117
22	arschr22.52391317	52391317	T	C	LogPeak	0.286555	-0.157078	0.058937	0.0076946
22	arschr22.52391473	52391473	C	A	LogPeak	0.465546	0.0477916	0.054338	0.379117
22	arschr22.52391575	52391575	T	C	LogPeak	0.461345	0.0379325	0.0544385	0.485931
22	arschr22.52391991	52391991	T	C	LogPeak	0.0840336	-0.151732	0.0961149	0.114417
22	arschr22.52392819	52392819	A	G	LogPeak	0.0470588	-0.068959	0.145088	0.634579
22	arschr22.52393469	52393469	G	C	LogPeak	0.0840336	-0.151732	0.0961149	0.114417
22	arschr22.52393613	52393613	C	A	LogPeak	0.00588235	-0.664067	0.300336	0.0270302
22	arschr22.52393798	52393798	T	C	LogPeak	0.461345	0.0379325	0.0544385	0.485931
22	arschr22.52394035	52394035	T	C	LogPeak	0.0184874	0.371394	0.179742	0.0388035
22	arschr22.52394260	52394260	G	T	LogPeak	0.512605	0.0419738	0.0570192	0.461649
22	arschr22.52394838	52394838	A	G	LogPeak	0.234454	-0.0888016	0.0707008	0.209109
22	arschr22.52395112	52395112	C	T	LogPeak	0.461345	0.0379325	0.0544385	0.485931
22	arschr22.52395334	52395334	C	CTCTCCGATGGAGG	LogPeak	0.0184874	0.371394	0.179742	0.0388035
22	arschr22.52395379	52395379	A	G	LogPeak	0.0201681	-0.751679	0.170922	1.09363e-05
22	arschr22.52395437	52395437	A	C	LogPeak	0.0840336	-0.151732	0.0961149	0.114417
22	arschr22.52396764	52396764	T	C	LogPeak	0.461345	0.0379325	0.0544385	0.485931
22	arschr22.52396827	52396827	G	A	LogPeak	0.0781513	-0.0908754	0.100138	0.364141
22	arschr22.52396965	52396965	T	TGTTG	LogPeak	0.0470588	-0.068959	0.145088	0.634579
22	arschr22.52397385	52397385	A	G	LogPeak	0.0470588	-0.068959	0.145088	0.634579
22	arschr22.52398000	52398000	G	C	LogPeak	0.512605	0.0419738	0.0570192	0.461649
22	arschr22.52398093	52398093	T	C	LogPeak	0.403361	0.0137088	0.0624568	0.826267
22	arschr22.52398536	52398536	G	A	LogPeak	0.512605	0.0419738	0.0570192	0.461649
22	arschr22.52398609	52398609	G	C	LogPeak	0.403361	0.0137088	0.0624568	0.826267
22	arschr22.52399143	52399143	T	A	LogPeak	0.512605	0.0419738	0.0570192	0.461649
22	arschr22.52399321	52399321	G	C	LogPeak	0.17479	0.314508	0.0736249	1.93933e-05
22	arschr22.52399601	52399601	C	A	LogPeak	0.0470588	-0.068959	0.145088	0.634579
22	arschr22.52399602	52399602	A	G	LogPeak	0.0470588	-0.068959	0.145088	0.634579
22	arschr22.52399949	52399949	T	G	LogPeak	0.461345	0.0379325	0.0544385	0.485931
22	arschr22.52400007	52400007	A	G	LogPeak	0.0747899	-0.312932	0.104464	0.00273921
22	arschr22.52400176	52400176	A	C	LogPeak	0.17479	0.314508	0.0736249	1.93933e-05
22	arschr22.52400265	52400265	C	G	LogPeak	0.0781513	-0.0908754	0.100138	0.364141
22	arschr22.52400965	52400965	T	TAGC	LogPeak	0.0781513	-0.0908754	0.100138	0.364141
22	arschr22.52401585	52401585	A	AT	LogPeak	0.0470588	-0.068959	0.145088	0.634579
22	arschr22.52401649	52401649	C	T	LogPeak	0.0781513	-0.0908754	0.100138	0.364141
22	arschr22.52401949	52401949	A	G	LogPeak	0.0184874	0.371394	0.179742	0.0388035
22	arschr22.52402008	52402008	C	T	LogPeak	0.434454	-0.0455304	0.0559398	0.415692
22	arschr22.52402019	52402019	G	T	LogPeak	0.178992	0.316092	0.0717459	1.05437e-05
22	arschr22.52402461	52402461	A	G	LogPeak	0.00588235	-0.664067	0.300336	0.0270302
22	arschr22.52402578	52402578	A	G	LogPeak	0.146218	0.0532933	0.0755181	0.480373
22	arschr22.52402761	52402761	T	C	LogPeak	0.0470588	-0.068959	0.145088	0.634579
22	arschr22.52402820	52402820	T	G	LogPeak	0.0781513	-0.0908754	0.100138	0.364141
22	arschr22.52402859	52402859	A	G	LogPeak	0.518487	0.0180294	0.057005	0.751792
22	arschr22.52403085	52403085	C	A	LogPeak	0.0210084	-0.470884	0.162839	0.00383151
22	arschr22.52403129	52403129	A	T	LogPeak	0.508403	0.0308189	0.0568858	0.587978
22	arschr22.52403653	52403653	A	C	LogPeak	0.0781513	-0.0908754	0.100138	0.364141
22	arschr22.52404489	52404489	G	C	LogPeak	0.00588235	-0.664067	0.300336	0.0270302
22	arschr22.52404513	52404513	A	G	LogPeak	0.403361	0.0137088	0.0624568	0.826267
22	arschr22.52404623	52404623	A	G	LogPeak	0.00336134	-0.833724	0.392188	0.0335175
22	arschr22.52405203	52405203	T	C	LogPeak	0.0781513	-0.0908754	0.100138	0.364141
22	arschr22.52405273	52405273	G	C	LogPeak	0.286555	-0.157078	0.058937	0.0076946
22	arschr22.52405854	52405854	T	C	LogPeak	0.234454	-0.0888016	0.0707008	0.209109
22	arschr22.52406259	52406259	A	G	LogPeak	0.00588235	-0.664067	0.300336	0.0270302
22	arschr22.52406588	52406588	T	C	LogPeak	0.286555	-0.157078	0.058937	0.0076946
22	arschr22.52406981	52406981	T	C	LogPeak	0.286555	-0.157078	0.058937	0.0076946
22	arschr22.52407470	52407470	GC	G	LogPeak	0.403361	0.0137088	0.0624568	0.826267
22	arschr22.52407851	52407851	T	C	LogPeak	0.0781513	-0.0908754	0.100138	0.364141
22	arschr22.52408348	52408348	T	C	LogPeak	0.00588235	-0.664067	0.300336	0.0270302
22	arschr22.52408697	52408697	G	A	LogPeak	0.403361	0.0137088	0.0624568	0.826267
22	arschr22.52409114	52409114	C	A	LogPeak	0.0470588	-0.068959	0.145088	0.634579
22	arschr22.52409414	52409414	A	G	LogPeak	0.0117647	-0.0400052	0.217816	0.854276
22	arschr22.52409517	52409517	C	A	LogPeak	0.403361	0.0137088	0.0624568	0.826267
22	arschr22.52409974	52409974	C	T	LogPeak	0.403361	0.0137088	0.0624568	0.826267
22	arschr22.52410002	52410002	A	G	LogPeak	0.233613	-0.0891203	0.0711795	0.210551
22	arschr22.52410178	52410178	T	C	LogPeak	0.00588235	-0.664067	0.300336	0.0270302
22	arschr22.52410456	52410456	A	G	LogPeak	0.0781513	-0.0908754	0.100138	0.364141
22	arschr22.52410610	52410610	G	A	LogPeak	0.286555	-0.157078	0.058937	0.0076946
22	arschr22.52410853	52410853	T	C	LogPeak	0.165546	0.357117	0.0764673	3.0092e-06
22	arschr22.52410921	52410921	A	G	LogPeak	0.0470588	-0.068959	0.145088	0.634579
22	arschr22.52411831	52411831	C	T	LogPeak	0.17395	0.313886	0.074039	2.24052e-05
22	arschr22.52412279	52412279	T	C	LogPeak	0.00588235	-0.664067	0.300336	0.0270302
22	arschr22.52412854	52412854	T	G	LogPeak	0.17395	0.313886	0.074039	2.24052e-05
22	arschr22.52412855	52412855	T	C	LogPeak	0.17395	0.313886	0.074039	2.24052e-05
22	arschr22.52413425	52413425	A	G	LogPeak	0.0109244	-0.162482	0.224813	0.469838
22	arschr22.52413685	52413685	A	G	LogPeak	0.286555	-0.157078	0.058937	0.0076946
22	arschr22.52413709	52413709	C	A	LogPeak	0.415966	-0.175449	0.0569095	0.0020496
22	arschr22.52413824	52413824	C	A	LogPeak	0.180672	0.265316	0.0723694	0.000246248
22	arschr22.52414052	52414052	G	A	LogPeak	0.00588235	-0.664067	0.300336	0.0270302
22	arschr22.52414152	52414152	T	A	LogPeak	0.0235294	0.294557	0.158267	0.0627241
22	arschr22.52414682	52414682	C	T	LogPeak	0.010084	-0.215511	0.232829	0.354644
22	arschr22.52415519	52415519	T	G	LogPeak	0.17395	0.313886	0.074039	2.24052e-05
22	arschr22.52415613	52415613	AT	A	LogPeak	0.00588235	-0.664067	0.300336	0.0270302
22	arschr22.52415622	52415622	T	A	LogPeak	0.184874	0.269876	0.0706649	0.000133943
22	arschr22.52415732	52415732	G	A	LogPeak	0.411765	-0.183518	0.0564653	0.00115361
22	arschr22.52416025	52416025	T	C	LogPeak	0.00588235	-0.664067	0.300336	0.0270302
22	arschr22.52416667	52416667	C	T	LogPeak	0.00588235	-0.664067	0.300336	0.0270302
22	arschr22.52416708	52416708	C	T	LogPeak	0.45042	0.000802335	0.0580125	0.988965
22	arschr22.52417068	52417068	A	T	LogPeak	0.0176471	-0.38372	0.180154	0.0331755
22	arschr22.52418062	52418062	C	G	LogPeak	0.403361	0.0137088	0.0624568	0.826267
22	arschr22.52418064	52418064	C	A	LogPeak	0.0747899	-0.312932	0.104464	0.00273921
22	arschr22.52418613	52418613	T	C	LogPeak	0.384034	-0.0305609	0.0625695	0.625245
22	arschr22.52418636	52418636	C	G	LogPeak	0.17479	0.314508	0.0736249	1.93933e-05
22	arschr22.52419167	52419167	A	G	LogPeak	0.0529412	-0.185849	0.132176	0.159701
22	arschr22.52419271	52419271	A	AT	LogPeak	0.384034	-0.0305609	0.0625695	0.625245
22	arschr22.52419277	52419277	TG	T	LogPeak	0.384034	-0.0305609	0.0625695	0.625245
22	arschr22.52419644	52419644	A	C	LogPeak	0.0470588	-0.068959	0.145088	0.634579
22	arschr22.52419784	52419784	C	T	LogPeak	0.542857	0.0213702	0.057953	0.712313
22	arschr22.52420556	52420556	C	G	LogPeak	0.506723	0.00930579	0.0569806	0.87027
22	arschr22.52421863	52421863	T	G	LogPeak	0.00840336	0.223726	0.255098	0.380478
22	arschr22.52422488	52422488	C	G	LogPeak	0.329412	-0.270772	0.0569794	2.01312e-06
22	arschr22.52422553	52422553	C	A	LogPeak	0.310084	-0.254555	0.0577333	1.03775e-05
22	arschr22.52422737	52422737	G	A	LogPeak	0.0294118	0.0881359	0.141571	0.533575
22	arschr22.52423068	52423068	A	G	LogPeak	0.0647059	-0.525003	0.116977	7.18601e-06
22	arschr22.52423340	52423340	G	A	LogPeak	0.323529	-0.250414	0.0573869	1.27936e-05
22	arschr22.52423578	52423578	G	A	LogPeak	0.352941	-0.224012	0.0559184	6.1745e-05
22	arschr22.52423934	52423934	T	C	LogPeak	0.352941	-0.224012	0.0559184	6.1745e-05
22	arschr22.52424010	52424010	C	CATTT	LogPeak	0.0680672	0.486563	0.112465	1.51598e-05
22	arschr22.52424034	52424034	A	T	LogPeak	0.0294118	0.0881359	0.141571	0.533575
22	arschr22.52424716	52424716	C	G	LogPeak	0.0294118	0.0881359	0.141571	0.533575
22	arschr22.52425030	52425030	T	C	LogPeak	0.352941	-0.224012	0.0559184	6.1745e-05
22	arschr22.52425176	52425176	T	C	LogPeak	0.0294118	0.0881359	0.141571	0.533575
22	arschr22.52425426	52425426	T	G	LogPeak	0.352941	-0.224012	0.0559184	6.1745e-05
22	arschr22.52425445	52425445	C	T	LogPeak	0.0092437	-0.177744	0.241259	0.461282
22	arschr22.52425637	52425637	C	T	LogPeak	0.0294118	0.0881359	0.141571	0.533575
22	arschr22.52425713	52425713	G	T	LogPeak	0.0294118	0.0881359	0.141571	0.533575
22	arschr22.52426054	52426054	C	A	LogPeak	0.0336134	0.135711	0.13204	0.304044
22	arschr22.52426089	52426089	A	C	LogPeak	0.0747899	-0.312932	0.104464	0.00273921
22	arschr22.52427486	52427486	C	T	LogPeak	0.0336134	-0.661959	0.132771	6.17361e-07
22	arschr22.52430239	52430239	G	T	LogPeak	0.00588235	-0.664067	0.300336	0.0270302
22	arschr22.52430305	52430305	TTAGG	T	LogPeak	0.302521	-0.18157	0.057602	0.00162074
22	arschr22.52430311	52430311	G	A	LogPeak	0.302521	-0.18157	0.057602	0.00162074
22	arschr22.52430360	52430360	G	T	LogPeak	0.0235294	-0.781749	0.158418	8.02602e-07
22	arschr22.52432421	52432421	A	G	LogPeak	0.0369748	-0.501289	0.12754	8.47892e-05
22	arschr22.52432505	52432505	G	T	LogPeak	0.00588235	-0.664067	0.300336	0.0270302
[truncated: 9,737 more rows]

## Sheet: S6
Chr	SNP	bp	A1	A2	Phenotype	Freq	β	SE	P-value
22	arschr22.51946167	51946167	T	A	LogMid	0.17926	-0.305885	0.0700036	1.245e-05
22	arschr22.51946386	51946386	A	G	LogMid	0.118167	-0.388848	0.0825432	2.46697e-06
22	arschr22.51946405	51946405	A	G	LogMid	0.00643087	-0.095961	0.277553	0.729538
22	arschr22.51946516	51946516	T	A	LogMid	0.17926	-0.305885	0.0700036	1.245e-05
22	arschr22.51946868	51946868	A	C	LogMid	0.17926	-0.305885	0.0700036	1.245e-05
22	arschr22.51946947	51946947	A	T	LogMid	0.156752	0.162129	0.0719562	0.0242487
22	arschr22.51947249	51947249	G	A	LogMid	0.17926	-0.305885	0.0700036	1.245e-05
22	arschr22.51947880	51947880	G	C	LogMid	0.0723473	-0.0264041	0.0991615	0.790028
22	arschr22.51947911	51947911	C	T	LogMid	0.00321543	0.161906	0.389545	0.677682
22	arschr22.51948094	51948094	A	G	LogMid	0.17926	-0.305885	0.0700036	1.245e-05
22	arschr22.51949184	51949184	C	T	LogMid	0.631029	-0.015298	0.0527062	0.771625
22	arschr22.51949292	51949292	T	C	LogMid	0.118167	-0.388848	0.0825432	2.46697e-06
22	arschr22.51949302	51949302	G	C	LogMid	0.00321543	0.161906	0.389545	0.677682
22	arschr22.51950075	51950075	T	C	LogMid	0.0723473	-0.0264041	0.0991615	0.790028
22	arschr22.51950269	51950269	T	C	LogMid	0.110932	-0.00687779	0.0791604	0.930764
22	arschr22.51951221	51951221	G	T	LogMid	0.17926	-0.305885	0.0700036	1.245e-05
22	arschr22.51951452	51951452	C	T	LogMid	0.631029	-0.015298	0.0527062	0.771625
22	arschr22.51951472	51951472	T	A	LogMid	0.631029	-0.015298	0.0527062	0.771625
22	arschr22.51951868	51951868	G	A	LogMid	0.00643087	-0.095961	0.277553	0.729538
22	arschr22.51951987	51951987	G	T	LogMid	0.17926	-0.305885	0.0700036	1.245e-05
22	arschr22.51952367	51952367	A	C	LogMid	0.011254	-0.325316	0.21205	0.124992
22	arschr22.51952419	51952419	C	T	LogMid	0.17926	-0.305885	0.0700036	1.245e-05
22	arschr22.51952748	51952748	C	G	LogMid	0.0233119	-0.528369	0.150964	0.00046532
22	arschr22.51952853	51952853	ATT	A	LogMid	0.17926	-0.305885	0.0700036	1.245e-05
22	arschr22.51953045	51953045	G	T	LogMid	0.17926	-0.305885	0.0700036	1.245e-05
22	arschr22.51953142	51953142	G	A	LogMid	0.118167	-0.388848	0.0825432	2.46697e-06
22	arschr22.51955042	51955042	T	TA	LogMid	0.00643087	-0.095961	0.277553	0.729538
22	arschr22.51955144	51955144	C	G	LogMid	0.0723473	-0.0264041	0.0991615	0.790028
22	arschr22.51955234	51955234	G	T	LogMid	0.0120579	-0.0507686	0.204463	0.803901
22	arschr22.51955653	51955653	T	C	LogMid	0.17926	-0.305885	0.0700036	1.245e-05
22	arschr22.51956399	51956399	G	T	LogMid	0.0651125	0.317044	0.105456	0.00264351
22	arschr22.51956553	51956553	A	C	LogMid	0.0651125	0.317044	0.105456	0.00264351
22	arschr22.51956813	51956813	C	CACAA	LogMid	0.388264	0.136839	0.0519295	0.00841146
22	arschr22.51957118	51957118	G	A	LogMid	0.0723473	-0.0264041	0.0991615	0.790028
22	arschr22.51957121	51957121	G	A	LogMid	0.17926	-0.305885	0.0700036	1.245e-05
22	arschr22.51957289	51957289	T	C	LogMid	0.379421	0.164366	0.0525161	0.00174915
22	arschr22.51957337	51957337	G	C	LogMid	0.379421	0.164366	0.0525161	0.00174915
22	arschr22.51957914	51957914	C	T	LogMid	0.118167	-0.388848	0.0825432	2.46697e-06
22	arschr22.51958067	51958067	C	A	LogMid	0.0200965	-0.576641	0.162339	0.000382201
22	arschr22.51958444	51958444	C	A	LogMid	0.633441	-0.0207684	0.052623	0.693091
22	arschr22.51958524	51958524	A	C	LogMid	0.251608	-0.229784	0.0594094	0.000109821
22	arschr22.51958556	51958556	T	G	LogMid	0.0723473	-0.0264041	0.0991615	0.790028
22	arschr22.51958787	51958787	G	A	LogMid	0.379421	0.164366	0.0525161	0.00174915
22	arschr22.51958810	51958810	A	T	LogMid	0.0723473	-0.0264041	0.0991615	0.790028
22	arschr22.51958878	51958878	G	C	LogMid	0.17926	-0.305885	0.0700036	1.245e-05
22	arschr22.51959611	51959611	C	T	LogMid	0.631029	-0.015298	0.0527062	0.771625
22	arschr22.51959693	51959693	G	A	LogMid	0.631029	-0.015298	0.0527062	0.771625
22	arschr22.51959822	51959822	A	C	LogMid	0.212219	0.173085	0.0603292	0.00411762
22	arschr22.51959961	51959961	G	A	LogMid	0.0610932	-0.0726894	0.116587	0.532971
22	arschr22.51960248	51960248	A	G	LogMid	0.211415	0.181333	0.0604366	0.00269643
22	arschr22.51960330	51960330	A	C	LogMid	0.118167	-0.388848	0.0825432	2.46697e-06
22	arschr22.51960645	51960645	T	TG	LogMid	0.569936	-0.000404511	0.0504072	0.993597
22	arschr22.51961620	51961620	G	T	LogMid	0.0209003	-0.248772	0.157077	0.113247
22	arschr22.51961755	51961755	C	T	LogMid	0.212219	0.173085	0.0603292	0.00411762
22	arschr22.51962338	51962338	T	C	LogMid	0.440514	0.154564	0.0533772	0.00378323
22	arschr22.51962997	51962997	T	G	LogMid	0.356109	0.236525	0.053453	9.64793e-06
22	arschr22.51963522	51963522	G	T	LogMid	0.0723473	-0.0264041	0.0991615	0.790028
22	arschr22.51963617	51963617	A	G	LogMid	0.110932	-0.00687779	0.0791604	0.930764
22	arschr22.51963827	51963827	T	G	LogMid	0.0610932	-0.0726894	0.116587	0.532971
22	arschr22.51964066	51964066	A	ATATTT	LogMid	0.0610932	-0.0726894	0.116587	0.532971
22	arschr22.51964237	51964237	A	G	LogMid	0.379421	0.164366	0.0525161	0.00174915
22	arschr22.51964565	51964565	C	A	LogMid	0.190514	-0.257861	0.0656902	8.65802e-05
22	arschr22.51965116	51965116	T	C	LogMid	0.0610932	-0.0726894	0.116587	0.532971
22	arschr22.51965117	51965117	T	G	LogMid	0.0610932	-0.0726894	0.116587	0.532971
22	arschr22.51965259	51965259	A	G	LogMid	0.212219	0.173085	0.0603292	0.00411762
22	arschr22.51965610	51965610	G	T	LogMid	0.118167	-0.388848	0.0825432	2.46697e-06
22	arschr22.51965684	51965684	G	A	LogMid	0.379421	0.164366	0.0525161	0.00174915
22	arschr22.51965763	51965763	G	T	LogMid	0.188907	-0.252525	0.0661499	0.000134827
22	arschr22.51965829	51965829	C	T	LogMid	0.251608	-0.229784	0.0594094	0.000109821
22	arschr22.51965850	51965850	G	A	LogMid	0.190514	-0.257861	0.0656902	8.65802e-05
22	arschr22.51965874	51965874	G	A	LogMid	0.0530547	0.165696	0.117156	0.157269
22	arschr22.51966106	51966106	C	T	LogMid	0.0610932	-0.0726894	0.116587	0.532971
22	arschr22.51966141	51966141	T	A	LogMid	0.0610932	-0.0726894	0.116587	0.532971
22	arschr22.51966311	51966311	T	A	LogMid	0.631029	-0.015298	0.0527062	0.771625
22	arschr22.51966642	51966642	T	G	LogMid	0.379421	0.164366	0.0525161	0.00174915
22	arschr22.51966673	51966673	A	G	LogMid	0.212219	0.173085	0.0603292	0.00411762
22	arschr22.51966802	51966802	T	A	LogMid	0.440514	0.154564	0.0533772	0.00378323
22	arschr22.51966849	51966849	G	T	LogMid	0.118167	-0.388848	0.0825432	2.46697e-06
22	arschr22.51967262	51967262	C	T	LogMid	0.379421	0.164366	0.0525161	0.00174915
22	arschr22.51967743	51967743	C	T	LogMid	0.00321543	0.161906	0.389545	0.677682
22	arschr22.51967989	51967989	A	G	LogMid	0.631029	-0.015298	0.0527062	0.771625
22	arschr22.51968544	51968544	A	C	LogMid	0.190514	-0.257861	0.0656902	8.65802e-05
22	arschr22.51968751	51968751	G	A	LogMid	0.190514	-0.257861	0.0656902	8.65802e-05
22	arschr22.51969021	51969021	A	C	LogMid	0.0610932	-0.0726894	0.116587	0.532971
22	arschr22.51969311	51969311	A	T	LogMid	0.0610932	-0.0726894	0.116587	0.532971
22	arschr22.51969431	51969431	C	A	LogMid	0.00321543	0.161906	0.389545	0.677682
22	arschr22.51969782	51969782	G	A	LogMid	0.631029	-0.015298	0.0527062	0.771625
22	arschr22.51969802	51969802	T	C	LogMid	0.379421	0.164366	0.0525161	0.00174915
22	arschr22.51970420	51970420	C	T	LogMid	0.0233119	-0.528369	0.150964	0.00046532
22	arschr22.51970482	51970482	G	A	LogMid	0.0723473	-0.0264041	0.0991615	0.790028
22	arschr22.51970496	51970496	A	C	LogMid	0.190514	-0.257861	0.0656902	8.65802e-05
22	arschr22.51970565	51970565	C	T	LogMid	0.190514	-0.257861	0.0656902	8.65802e-05
22	arschr22.51970916	51970916	A	G	LogMid	0.439711	0.160514	0.0533768	0.00263679
22	arschr22.51970966	51970966	T	G	LogMid	0.440514	0.154564	0.0533772	0.00378323
22	arschr22.51971024	51971024	T	A	LogMid	0.0562701	0.167788	0.113005	0.137602
22	arschr22.51971172	51971172	G	A	LogMid	0.190514	-0.257861	0.0656902	8.65802e-05
22	arschr22.51971255	51971255	A	G	LogMid	0.190514	-0.257861	0.0656902	8.65802e-05
22	arschr22.51971372	51971372	C	T	LogMid	0.0610932	-0.0726894	0.116587	0.532971
22	arschr22.51971731	51971731	TC	T	LogMid	0.630225	-0.00953287	0.0528137	0.85676
22	arschr22.51972157	51972157	A	C	LogMid	0.0442122	0.287423	0.138801	0.0383821
22	arschr22.51972455	51972455	T	C	LogMid	0.190514	-0.257861	0.0656902	8.65802e-05
22	arschr22.51972507	51972507	G	A	LogMid	0.631029	-0.015298	0.0527062	0.771625
22	arschr22.51972544	51972544	C	T	LogMid	0.631029	-0.015298	0.0527062	0.771625
22	arschr22.51972580	51972580	A	C	LogMid	0.631029	-0.015298	0.0527062	0.771625
22	arschr22.51972586	51972586	G	A	LogMid	0.631029	-0.015298	0.0527062	0.771625
22	arschr22.51972614	51972614	A	G	LogMid	0.631029	-0.015298	0.0527062	0.771625
22	arschr22.51972866	51972866	A	G	LogMid	0.190514	-0.257861	0.0656902	8.65802e-05
22	arschr22.51974018	51974018	G	C	LogMid	0.0723473	-0.0264041	0.0991615	0.790028
22	arschr22.51974265	51974265	C	CGTCTAT	LogMid	0.190514	-0.257861	0.0656902	8.65802e-05
22	arschr22.51974415	51974415	G	A	LogMid	0.440514	0.154564	0.0533772	0.00378323
22	arschr22.51975131	51975131	A	G	LogMid	0.631029	-0.015298	0.0527062	0.771625
22	arschr22.51975139	51975139	G	A	LogMid	0.631029	-0.015298	0.0527062	0.771625
22	arschr22.51975218	51975218	AAAT	A	LogMid	0.190514	-0.257861	0.0656902	8.65802e-05
22	arschr22.51975415	51975415	T	C	LogMid	0.569132	0.00492414	0.0505102	0.922339
22	arschr22.51976000	51976000	C	CAT	LogMid	0.110932	-0.00687779	0.0791604	0.930764
22	arschr22.51976327	51976327	T	C	LogMid	0.631029	-0.015298	0.0527062	0.771625
22	arschr22.51976523	51976523	G	A	LogMid	0.190514	-0.257861	0.0656902	8.65802e-05
22	arschr22.51977069	51977069	A	G	LogMid	0.190514	-0.257861	0.0656902	8.65802e-05
22	arschr22.51977538	51977538	T	C	LogMid	0.630225	-0.00953287	0.0528137	0.85676
22	arschr22.51977586	51977586	A	G	LogMid	0.379421	0.164366	0.0525161	0.00174915
22	arschr22.51977730	51977730	T	G	LogMid	0.0667203	0.0527411	0.102959	0.608473
22	arschr22.51978053	51978053	T	C	LogMid	0.167203	0.0512541	0.0652417	0.432099
22	arschr22.51978230	51978230	G	A	LogMid	0.631029	-0.015298	0.0527062	0.771625
22	arschr22.51978485	51978485	A	G	LogMid	0.631029	-0.015298	0.0527062	0.771625
22	arschr22.51978678	51978678	T	C	LogMid	0.0610932	-0.0726894	0.116587	0.532971
22	arschr22.51978730	51978730	T	C	LogMid	0.631029	-0.015298	0.0527062	0.771625
22	arschr22.51979162	51979162	C	CT	LogMid	0.190514	-0.257861	0.0656902	8.65802e-05
22	arschr22.51979762	51979762	A	G	LogMid	0.631029	-0.015298	0.0527062	0.771625
22	arschr22.51979888	51979888	T	G	LogMid	0.379421	0.164366	0.0525161	0.00174915
22	arschr22.51979890	51979890	G	A	LogMid	0.190514	-0.257861	0.0656902	8.65802e-05
22	arschr22.51980211	51980211	T	C	LogMid	0.190514	-0.257861	0.0656902	8.65802e-05
22	arschr22.51980710	51980710	A	G	LogMid	0.190514	-0.257861	0.0656902	8.65802e-05
22	arschr22.51980776	51980776	A	G	LogMid	0.0610932	-0.0726894	0.116587	0.532971
22	arschr22.51980947	51980947	T	C	LogMid	0.0610932	-0.0726894	0.116587	0.532971
22	arschr22.51981052	51981052	ATGTTAGAGTTGG	A	LogMid	0.440514	0.154564	0.0533772	0.00378323
22	arschr22.51981210	51981210	A	T	LogMid	0.251608	-0.229784	0.0594094	0.000109821
22	arschr22.51981249	51981249	TGTTCA	T	LogMid	0.440514	0.154564	0.0533772	0.00378323
22	arschr22.51981275	51981275	A	G	LogMid	0.212219	0.173085	0.0603292	0.00411762
22	arschr22.51981526	51981526	G	A	LogMid	0.631029	-0.015298	0.0527062	0.771625
22	arschr22.51981635	51981635	ACT	A	LogMid	0.167203	0.0512541	0.0652417	0.432099
22	arschr22.51982440	51982440	C	G	LogMid	0.0610932	-0.0726894	0.116587	0.532971
22	arschr22.51982796	51982796	G	A	LogMid	0.379421	0.164366	0.0525161	0.00174915
22	arschr22.51982995	51982995	G	A	LogMid	0.379421	0.164366	0.0525161	0.00174915
22	arschr22.51983391	51983391	C	T	LogMid	0.631029	-0.015298	0.0527062	0.771625
22	arschr22.51983658	51983658	G	A	LogMid	0.357717	0.0354323	0.0527332	0.501637
22	arschr22.51984200	51984200	A	G	LogMid	0.0610932	-0.0726894	0.116587	0.532971
22	arschr22.51984229	51984229	A	G	LogMid	0.190514	-0.257861	0.0656902	8.65802e-05
22	arschr22.51984242	51984242	C	T	LogMid	0.0723473	-0.0264041	0.0991615	0.790028
22	arschr22.51984270	51984270	A	T	LogMid	0.0610932	-0.0726894	0.116587	0.532971
22	arschr22.51985518	51985518	T	C	LogMid	0.118167	-0.388848	0.0825432	2.46697e-06
22	arschr22.51985691	51985691	C	T	LogMid	0.631029	-0.015298	0.0527062	0.771625
22	arschr22.51985899	51985899	T	C	LogMid	0.631029	-0.015298	0.0527062	0.771625
22	arschr22.51986267	51986267	A	T	LogMid	0.190514	-0.257861	0.0656902	8.65802e-05
22	arschr22.51986746	51986746	T	G	LogMid	0.0610932	-0.0726894	0.116587	0.532971
22	arschr22.51987113	51987113	T	C	LogMid	0.0610932	-0.0726894	0.116587	0.532971
22	arschr22.51987153	51987153	C	T	LogMid	0.631029	-0.015298	0.0527062	0.771625
22	arschr22.51987248	51987248	A	G	LogMid	0.110932	-0.00687779	0.0791604	0.930764
22	arschr22.51987329	51987329	T	C	LogMid	0.631029	-0.015298	0.0527062	0.771625
22	arschr22.51987436	51987436	G	A	LogMid	0.631029	-0.015298	0.0527062	0.771625
22	arschr22.51987439	51987439	A	T	LogMid	0.440514	0.154564	0.0533772	0.00378323
22	arschr22.51987533	51987533	TA	T	LogMid	0.440514	0.154564	0.0533772	0.00378323
22	arschr22.51987882	51987882	G	T	LogMid	0.631029	-0.015298	0.0527062	0.771625
22	arschr22.51987909	51987909	T	C	LogMid	0.631029	-0.015298	0.0527062	0.771625
22	arschr22.51988583	51988583	C	T	LogMid	0.440514	0.154564	0.0533772	0.00378323
22	arschr22.51989136	51989136	A	G	LogMid	0.190514	-0.257861	0.0656902	8.65802e-05
22	arschr22.51989443	51989443	T	A	LogMid	0.0233119	-0.528369	0.150964	0.00046532
22	arschr22.51989629	51989629	T	C	LogMid	0.199357	0.173714	0.0630988	0.00590442
22	arschr22.51989908	51989908	G	A	LogMid	0.631029	-0.015298	0.0527062	0.771625
22	arschr22.51989978	51989978	C	A	LogMid	0.440514	0.154564	0.0533772	0.00378323
22	arschr22.51990398	51990398	G	T	LogMid	0.00160772	0.704284	0.548685	0.199287
22	arschr22.51991623	51991623	G	C	LogMid	0.631029	-0.015298	0.0527062	0.771625
22	arschr22.51992000	51992000	G	T	LogMid	0.630225	-0.00953287	0.0528137	0.85676
22	arschr22.51992144	51992144	C	CA	LogMid	0.190514	-0.257861	0.0656902	8.65802e-05
22	arschr22.51992173	51992173	C	T	LogMid	0.631029	-0.015298	0.0527062	0.771625
22	arschr22.51992284	51992284	C	T	LogMid	0.212219	0.173085	0.0603292	0.00411762
22	arschr22.51992287	51992287	G	T	LogMid	0.0120579	-0.0507686	0.204463	0.803901
22	arschr22.51993083	51993083	G	C	LogMid	0.440514	0.154564	0.0533772	0.00378323
22	arschr22.51994099	51994099	A	G	LogMid	0.379421	0.164366	0.0525161	0.00174915
22	arschr22.51994206	51994206	T	C	LogMid	0.631029	-0.015298	0.0527062	0.771625
22	arschr22.51994436	51994436	T	C	LogMid	0.110932	-0.00687779	0.0791604	0.930764
22	arschr22.51994516	51994516	C	T	LogMid	0.631029	-0.015298	0.0527062	0.771625
22	arschr22.51994607	51994607	T	C	LogMid	0.631029	-0.015298	0.0527062	0.771625
22	arschr22.51994794	51994794	A	ATTC	LogMid	0.379421	0.164366	0.0525161	0.00174915
22	arschr22.51995442	51995442	T	C	LogMid	0.00321543	0.15585	0.386255	0.686587
22	arschr22.51995457	51995457	C	G	LogMid	0.190514	-0.257861	0.0656902	8.65802e-05
22	arschr22.51995619	51995619	G	A	LogMid	0.0723473	-0.0264041	0.0991615	0.790028
22	arschr22.51995940	51995940	C	T	LogMid	0.631029	-0.015298	0.0527062	0.771625
22	arschr22.51996289	51996289	A	G	LogMid	0.190514	-0.257861	0.0656902	8.65802e-05
22	arschr22.51996324	51996324	A	T	LogMid	0.631029	-0.015298	0.0527062	0.771625
22	arschr22.51996331	51996331	T	C	LogMid	0.0610932	-0.0726894	0.116587	0.532971
22	arschr22.51996487	51996487	G	C	LogMid	0.631029	-0.015298	0.0527062	0.771625
22	arschr22.51996620	51996620	A	T	LogMid	0.190514	-0.257861	0.0656902	8.65802e-05
22	arschr22.51997066	51997066	C	A	LogMid	0.440514	0.154564	0.0533772	0.00378323
22	arschr22.51997622	51997622	T	C	LogMid	0.631029	-0.015298	0.0527062	0.771625
22	arschr22.51997877	51997877	A	G	LogMid	0.110932	-0.00687779	0.0791604	0.930764
22	arschr22.51997903	51997903	T	C	LogMid	0.379421	0.164366	0.0525161	0.00174915
22	arschr22.51998001	51998001	C	A	LogMid	0.0723473	-0.0264041	0.0991615	0.790028
22	arschr22.51998469	51998469	A	ATATGGTATCACT	LogMid	0.190514	-0.257861	0.0656902	8.65802e-05
22	arschr22.51998960	51998960	G	GT	LogMid	0.440514	0.154564	0.0533772	0.00378323
22	arschr22.51998962	51998962	G	GCT	LogMid	0.440514	0.154564	0.0533772	0.00378323
22	arschr22.51999024	51999024	A	T	LogMid	0.631029	-0.015298	0.0527062	0.771625
22	arschr22.51999057	51999057	TC	T	LogMid	0.440514	0.154564	0.0533772	0.00378323
22	arschr22.51999301	51999301	T	G	LogMid	0.631029	-0.015298	0.0527062	0.771625
22	arschr22.51999344	51999344	C	A	LogMid	0.0723473	-0.0264041	0.0991615	0.790028
22	arschr22.51999369	51999369	G	A	LogMid	0.379421	0.164366	0.0525161	0.00174915
22	arschr22.51999520	51999520	T	TATC	LogMid	0.440514	0.154564	0.0533772	0.00378323
22	arschr22.51999713	51999713	A	G	LogMid	0.440514	0.154564	0.0533772	0.00378323
22	arschr22.51999960	51999960	T	G	LogMid	0.440514	0.154564	0.0533772	0.00378323
22	arschr22.52000028	52000028	C	A	LogMid	0.631029	-0.015298	0.0527062	0.771625
22	arschr22.52000030	52000030	G	A	LogMid	0.190514	-0.257861	0.0656902	8.65802e-05
22	arschr22.52000097	52000097	G	GGGA	LogMid	0.440514	0.154564	0.0533772	0.00378323
22	arschr22.52000129	52000129	T	C	LogMid	0.440514	0.154564	0.0533772	0.00378323
22	arschr22.52000179	52000179	C	CTGTT	LogMid	0.631029	-0.015298	0.0527062	0.771625
22	arschr22.52000193	52000193	G	A	LogMid	0.440514	0.154564	0.0533772	0.00378323
22	arschr22.52000290	52000290	A	T	LogMid	0.631029	-0.015298	0.0527062	0.771625
22	arschr22.52000339	52000339	T	A	LogMid	0.0610932	-0.0726894	0.116587	0.532971
22	arschr22.52000344	52000344	C	T	LogMid	0.631029	-0.015298	0.0527062	0.771625
22	arschr22.52000887	52000887	A	G	LogMid	0.016881	-0.0878861	0.177318	0.620148
22	arschr22.52001052	52001052	C	T	LogMid	0.190514	-0.257861	0.0656902	8.65802e-05
22	arschr22.52001132	52001132	A	C	LogMid	0.190514	-0.257861	0.0656902	8.65802e-05
22	arschr22.52001564	52001564	C	A	LogMid	0.282958	-0.27296	0.054616	5.79868e-07
22	arschr22.52001574	52001574	A	G	LogMid	0.0586817	0.170873	0.109748	0.119482
22	arschr22.52001867	52001867	G	A	LogMid	0.631029	-0.015298	0.0527062	0.771625
22	arschr22.52001896	52001896	A	C	LogMid	0.118167	-0.388848	0.0825432	2.46697e-06
22	arschr22.52002424	52002424	A	G	LogMid	0.440514	0.154564	0.0533772	0.00378323
22	arschr22.52002574	52002574	G	A	LogMid	0.0530547	0.165696	0.117156	0.157269
22	arschr22.52003027	52003027	T	C	LogMid	0.0723473	-0.0264041	0.0991615	0.790028
22	arschr22.52003215	52003215	T	G	LogMid	0.440514	0.154564	0.0533772	0.00378323
22	arschr22.52003732	52003732	T	C	LogMid	0.190514	-0.257861	0.0656902	8.65802e-05
22	arschr22.52003793	52003793	T	C	LogMid	0.0924437	-0.236939	0.0863845	0.00609099
22	arschr22.52003883	52003883	GT	G	LogMid	0.190514	-0.257861	0.0656902	8.65802e-05
22	arschr22.52004471	52004471	A	T	LogMid	0.631029	-0.015298	0.0527062	0.771625
22	arschr22.52004492	52004492	T	A	LogMid	0.631029	-0.015298	0.0527062	0.771625
22	arschr22.52004857	52004857	A	G	LogMid	0.631833	-0.0146528	0.0525744	0.780471
22	arschr22.52006816	52006816	A	G	LogMid	0.190514	-0.257861	0.0656902	8.65802e-05
22	arschr22.52007542	52007542	G	T	LogMid	0.0610932	-0.0726894	0.116587	0.532971
22	arschr22.52008592	52008592	A	G	LogMid	0.0610932	-0.0726894	0.116587	0.532971
22	arschr22.52008623	52008623	A	G	LogMid	0.0651125	0.317044	0.105456	0.00264351
22	arschr22.52009005	52009005	C	T	LogMid	0.440514	0.154564	0.0533772	0.00378323
22	arschr22.52009156	52009156	T	C	LogMid	0.00321543	0.161906	0.389545	0.677682
22	arschr22.52009626	52009626	CT	C	LogMid	0.0924437	-0.236939	0.0863845	0.00609099
22	arschr22.52009629	52009629	T	TA	LogMid	0.0924437	-0.236939	0.0863845	0.00609099
22	arschr22.52009991	52009991	T	A	LogMid	0.0723473	-0.0264041	0.0991615	0.790028
22	arschr22.52010110	52010110	T	G	LogMid	0.0610932	-0.0726894	0.116587	0.532971
22	arschr22.52010316	52010316	G	A	LogMid	0.190514	-0.257861	0.0656902	8.65802e-05
22	arschr22.52010874	52010874	T	C	LogMid	0.440514	0.154564	0.0533772	0.00378323
22	arschr22.52010982	52010982	G	T	LogMid	0.016881	-0.0878861	0.177318	0.620148
22	arschr22.52012015	52012015	G	A	LogMid	0.190514	-0.257861	0.0656902	8.65802e-05
22	arschr22.52012025	52012025	C	G	LogMid	0.440514	0.154564	0.0533772	0.00378323
22	arschr22.52012160	52012160	A	C	LogMid	0.631029	-0.015298	0.0527062	0.771625
22	arschr22.52012204	52012204	A	G	LogMid	0.190514	-0.257861	0.0656902	8.65802e-05
22	arschr22.52013205	52013205	C	T	LogMid	0.631029	-0.015298	0.0527062	0.771625
22	arschr22.52013329	52013329	C	T	LogMid	0.440514	0.154564	0.0533772	0.00378323
22	arschr22.52013573	52013573	A	T	LogMid	0.167203	0.0512541	0.0652417	0.432099
22	arschr22.52013678	52013678	G	T	LogMid	0.00884244	-0.497322	0.237005	0.0358734
22	arschr22.52013877	52013877	A	G	LogMid	0.0530547	0.165696	0.117156	0.157269
22	arschr22.52014590	52014590	C	T	LogMid	0.440514	0.154564	0.0533772	0.00378323
22	arschr22.52014703	52014703	G	A	LogMid	0.190514	-0.257861	0.0656902	8.65802e-05
22	arschr22.52014769	52014769	G	A	LogMid	0.631029	-0.015298	0.0527062	0.771625
22	arschr22.52014896	52014896	A	AT	LogMid	0.440514	0.154564	0.0533772	0.00378323
22	arschr22.52014966	52014966	A	G	LogMid	0.631029	-0.015298	0.0527062	0.771625
22	arschr22.52015351	52015351	C	G	LogMid	0.0610932	-0.0726894	0.116587	0.532971
22	arschr22.52015523	52015523	T	A	LogMid	0.631029	-0.015298	0.0527062	0.771625
22	arschr22.52015524	52015524	G	C	LogMid	0.631029	-0.015298	0.0527062	0.771625
22	arschr22.52016411	52016411	AATAGAT	A	LogMid	0.00884244	-0.497322	0.237005	0.0358734
22	arschr22.52016591	52016591	T	C	LogMid	0.211415	0.181333	0.0604366	0.00269643
22	arschr22.52017212	52017212	A	G	LogMid	0.631029	-0.015298	0.0527062	0.771625
22	arschr22.52017451	52017451	T	C	LogMid	0.379421	0.164366	0.0525161	0.00174915
22	arschr22.52017888	52017888	C	A	LogMid	0.440514	0.154564	0.0533772	0.00378323
22	arschr22.52018043	52018043	G	A	LogMid	0.631029	-0.015298	0.0527062	0.771625
22	arschr22.52018047	52018047	A	G	LogMid	0.0120579	0.0354239	0.204969	0.862789
22	arschr22.52018308	52018308	G	A	LogMid	0.190514	-0.257861	0.0656902	8.65802e-05
22	arschr22.52018811	52018811	TTC	T	LogMid	0.631029	-0.015298	0.0527062	0.771625
22	arschr22.52019240	52019240	G	C	LogMid	0.631029	-0.015298	0.0527062	0.771625
22	arschr22.52019283	52019283	A	G	LogMid	0.190514	-0.257861	0.0656902	8.65802e-05
22	arschr22.52019373	52019373	A	G	LogMid	0.459807	0.110448	0.0528839	0.0367525
22	arschr22.52019711	52019711	G	A	LogMid	0.0530547	0.165696	0.117156	0.157269
22	arschr22.52020070	52020070	A	G	LogMid	0.631029	-0.015298	0.0527062	0.771625
22	arschr22.52020962	52020962	A	G	LogMid	0.0651125	0.317044	0.105456	0.00264351
22	arschr22.52021026	52021026	G	A	LogMid	0.631029	-0.015298	0.0527062	0.771625
22	arschr22.52021091	52021091	A	T	LogMid	0.631029	-0.015298	0.0527062	0.771625
22	arschr22.52021383	52021383	A	G	LogMid	0.630225	-0.00953287	0.0528137	0.85676
22	arschr22.52021424	52021424	T	C	LogMid	0.00321543	0.15585	0.386255	0.686587
22	arschr22.52021480	52021480	T	C	LogMid	0.440514	0.154564	0.0533772	0.00378323
22	arschr22.52021501	52021501	G	A	LogMid	0.190514	-0.257861	0.0656902	8.65802e-05
22	arschr22.52021944	52021944	G	C	LogMid	0.190514	-0.257861	0.0656902	8.65802e-05
22	arschr22.52022303	52022303	G	A	LogMid	0.631029	-0.015298	0.0527062	0.771625
22	arschr22.52022338	52022338	C	T	LogMid	0.631029	-0.015298	0.0527062	0.771625
22	arschr22.52022339	52022339	A	G	LogMid	0.190514	-0.257861	0.0656902	8.65802e-05
22	arschr22.52022386	52022386	G	GC	LogMid	0.439711	0.160514	0.0533768	0.00263679
22	arschr22.52023197	52023197	T	C	LogMid	0.440514	0.154564	0.0533772	0.00378323
22	arschr22.52023344	52023344	C	CA	LogMid	0.0876206	0.173872	0.0887261	0.0500364
22	arschr22.52023424	52023424	T	TA	LogMid	0.190514	-0.257861	0.0656902	8.65802e-05
22	arschr22.52023826	52023826	T	G	LogMid	0.630225	-0.00953287	0.0528137	0.85676
22	arschr22.52023828	52023828	A	G	LogMid	0.118167	-0.388848	0.0825432	2.46697e-06
22	arschr22.52024454	52024454	A	C	LogMid	0.345659	0.108458	0.0542858	0.0457258
22	arschr22.52024809	52024809	A	G	LogMid	0.32717	0.143648	0.0533075	0.00704508
22	arschr22.52024851	52024851	G	A	LogMid	0.016881	-0.0878861	0.177318	0.620148
22	arschr22.52024969	52024969	A	C	LogMid	0.38746	0.137969	0.057194	0.0158522
22	arschr22.52024995	52024995	A	ATGGGC	LogMid	0.32717	0.143648	0.0533075	0.00704508
22	arschr22.52025065	52025065	A	G	LogMid	0.118167	-0.388848	0.0825432	2.46697e-06
22	arschr22.52025152	52025152	G	A	LogMid	0.118167	-0.388848	0.0825432	2.46697e-06
22	arschr22.52025184	52025184	C	A	LogMid	0.0723473	-0.0264041	0.0991615	0.790028
22	arschr22.52025515	52025515	T	G	LogMid	0.38746	0.137969	0.057194	0.0158522
22	arschr22.52025583	52025583	G	A	LogMid	0.577974	-0.0513105	0.0540264	0.342249
22	arschr22.52025587	52025587	G	A	LogMid	0.118167	-0.388848	0.0825432	2.46697e-06
22	arschr22.52025662	52025662	A	C	LogMid	0.0610932	-0.0726894	0.116587	0.532971
22	arschr22.52026471	52026471	C	G	LogMid	0.190514	-0.257861	0.0656902	8.65802e-05
22	arschr22.52026699	52026699	T	A	LogMid	0.0723473	-0.0264041	0.0991615	0.790028
22	arschr22.52026713	52026713	AC	A	LogMid	0.577974	-0.0513105	0.0540264	0.342249
22	arschr22.52026731	52026731	G	T	LogMid	0.38746	0.137969	0.057194	0.0158522
22	arschr22.52026823	52026823	A	T	LogMid	0.38746	0.137969	0.057194	0.0158522
22	arschr22.52027013	52027013	A	T	LogMid	0.577974	-0.0513105	0.0540264	0.342249
22	arschr22.52027085	52027085	T	A	LogMid	0.0152733	0.0106031	0.189137	0.955294
22	arschr22.52027105	52027105	T	C	LogMid	0.0675241	-0.0671139	0.102331	0.511919
22	arschr22.52027114	52027114	G	T	LogMid	0.326367	0.151357	0.0564337	0.00731776
22	arschr22.52027120	52027120	G	T	LogMid	0.212219	0.173085	0.0603292	0.00411762
22	arschr22.52027669	52027669	G	A	LogMid	0.577974	-0.0513105	0.0540264	0.342249
22	arschr22.52027966	52027966	A	G	LogMid	0.577974	-0.0513105	0.0540264	0.342249
22	arschr22.52028639	52028639	G	A	LogMid	0.577974	-0.0513105	0.0540264	0.342249
22	arschr22.52028691	52028691	C	T	LogMid	0.577974	-0.0513105	0.0540264	0.342249
22	arschr22.52029109	52029109	C	T	LogMid	0.38746	0.137969	0.057194	0.0158522
22	arschr22.52029239	52029239	T	C	LogMid	0.577974	-0.0513105	0.0540264	0.342249
22	arschr22.52029372	52029372	C	G	LogMid	0.38746	0.137969	0.057194	0.0158522
22	arschr22.52029388	52029388	A	G	LogMid	0.190514	-0.257861	0.0656902	8.65802e-05
22	arschr22.52029423	52029423	G	T	LogMid	0.577974	-0.0513105	0.0540264	0.342249
22	arschr22.52029555	52029555	T	G	LogMid	0.188907	-0.252525	0.0661499	0.000134827
22	arschr22.52029744	52029744	A	AC	LogMid	0.190514	-0.257861	0.0656902	8.65802e-05
22	arschr22.52030027	52030027	C	T	LogMid	0.190514	-0.257861	0.0656902	8.65802e-05
22	arschr22.52030206	52030206	T	C	LogMid	0.577974	-0.0513105	0.0540264	0.342249
22	arschr22.52030339	52030339	T	C	LogMid	0.38746	0.137969	0.057194	0.0158522
22	arschr22.52030365	52030365	TA	T	LogMid	0.0723473	-0.0264041	0.0991615	0.790028
22	arschr22.52030449	52030449	C	T	LogMid	0.577974	-0.0513105	0.0540264	0.342249
22	arschr22.52030705	52030705	G	A	LogMid	0.190514	-0.257861	0.0656902	8.65802e-05
22	arschr22.52031573	52031573	G	C	LogMid	0.190514	-0.257861	0.0656902	8.65802e-05
22	arschr22.52031574	52031574	C	T	LogMid	0.190514	-0.257861	0.0656902	8.65802e-05
22	arschr22.52031655	52031655	A	G	LogMid	0.251608	-0.229784	0.0594094	0.000109821
22	arschr22.52031689	52031689	T	C	LogMid	0.190514	-0.257861	0.0656902	8.65802e-05
22	arschr22.52032160	52032160	A	G	LogMid	0.118167	-0.388848	0.0825432	2.46697e-06
22	arschr22.52032749	52032749	C	T	LogMid	0.38746	0.137969	0.057194	0.0158522
22	arschr22.52032763	52032763	T	C	LogMid	0.38746	0.137969	0.057194	0.0158522
22	arschr22.52033470	52033470	G	A	LogMid	0.577974	-0.0513105	0.0540264	0.342249
22	arschr22.52033583	52033583	G	C	LogMid	0.38746	0.137969	0.057194	0.0158522
22	arschr22.52033717	52033717	A	G	LogMid	0.190514	-0.257861	0.0656902	8.65802e-05
22	arschr22.52033964	52033964	A	G	LogMid	0.0610932	-0.0726894	0.116587	0.532971
22	arschr22.52034310	52034310	A	G	LogMid	0.110932	-0.00687779	0.0791604	0.930764
22	arschr22.52034633	52034633	A	G	LogMid	0.00321543	0.161906	0.389545	0.677682
22	arschr22.52035306	52035306	A	G	LogMid	0.577974	-0.0513105	0.0540264	0.342249
22	arschr22.52035563	52035563	G	GA	LogMid	0.190514	-0.257861	0.0656902	8.65802e-05
22	arschr22.52035595	52035595	A	G	LogMid	0.190514	-0.257861	0.0656902	8.65802e-05
22	arschr22.52035668	52035668	G	A	LogMid	0.190514	-0.257861	0.0656902	8.65802e-05
22	arschr22.52035685	52035685	T	C	LogMid	0.0610932	-0.0726894	0.116587	0.532971
22	arschr22.52035691	52035691	T	C	LogMid	0.0610932	-0.0726894	0.116587	0.532971
22	arschr22.52036264	52036264	T	C	LogMid	0.577974	-0.0513105	0.0540264	0.342249
22	arschr22.52036348	52036348	A	T	LogMid	0.190514	-0.257861	0.0656902	8.65802e-05
22	arschr22.52036689	52036689	TC	T	LogMid	0.38746	0.137969	0.057194	0.0158522
22	arschr22.52037061	52037061	T	C	LogMid	0.38746	0.137969	0.057194	0.0158522
22	arschr22.52037136	52037136	G	A	LogMid	0.190514	-0.257861	0.0656902	8.65802e-05
22	arschr22.52037260	52037260	T	C	LogMid	0.190514	-0.257861	0.0656902	8.65802e-05
22	arschr22.52037758	52037758	C	T	LogMid	0.190514	-0.257861	0.0656902	8.65802e-05
22	arschr22.52037808	52037808	CTTTA	C	LogMid	0.38746	0.137969	0.057194	0.0158522
22	arschr22.52037848	52037848	G	T	LogMid	0.0723473	-0.0264041	0.0991615	0.790028
22	arschr22.52038112	52038112	T	C	LogMid	0.38746	0.137969	0.057194	0.0158522
22	arschr22.52038121	52038121	G	C	LogMid	0.38746	0.137969	0.057194	0.0158522
22	arschr22.52038467	52038467	C	T	LogMid	0.38746	0.137969	0.057194	0.0158522
22	arschr22.52038826	52038826	T	G	LogMid	0.38746	0.137969	0.057194	0.0158522
22	arschr22.52039209	52039209	G	T	LogMid	0.38746	0.137969	0.057194	0.0158522
22	arschr22.52039410	52039410	T	C	LogMid	0.0651125	0.317044	0.105456	0.00264351
22	arschr22.52039947	52039947	T	G	LogMid	0.0530547	0.165696	0.117156	0.157269
22	arschr22.52040007	52040007	C	T	LogMid	0.577974	-0.0513105	0.0540264	0.342249
22	arschr22.52040112	52040112	A	G	LogMid	0.577974	-0.0513105	0.0540264	0.342249
22	arschr22.52040363	52040363	A	G	LogMid	0.0723473	-0.0264041	0.0991615	0.790028
22	arschr22.52040712	52040712	T	C	LogMid	0.011254	-0.325316	0.21205	0.124992
22	arschr22.52040728	52040728	T	C	LogMid	0.190514	-0.257861	0.0656902	8.65802e-05
22	arschr22.52041099	52041099	G	A	LogMid	0.38746	0.137969	0.057194	0.0158522
22	arschr22.52041321	52041321	G	T	LogMid	0.0610932	-0.0726894	0.116587	0.532971
22	arschr22.52042392	52042392	T	A	LogMid	0.431672	-0.0778931	0.0560625	0.164712
22	arschr22.52043155	52043155	C	T	LogMid	0.241158	0.121454	0.0589299	0.0393045
22	arschr22.52043272	52043272	G	A	LogMid	0.241158	0.121454	0.0589299	0.0393045
22	arschr22.52043344	52043344	T	C	LogMid	0.431672	-0.0778931	0.0560625	0.164712
22	arschr22.52043488	52043488	C	T	LogMid	0.241158	0.121454	0.0589299	0.0393045
22	arschr22.52044331	52044331	G	T	LogMid	0.0209003	-0.248772	0.157077	0.113247
22	arschr22.52044884	52044884	A	G	LogMid	0.110932	-0.00687779	0.0791604	0.930764
22	arschr22.52045069	52045069	G	A	LogMid	0.0610932	-0.0726894	0.116587	0.532971
22	arschr22.52045253	52045253	C	A	LogMid	0.241158	0.121454	0.0589299	0.0393045
22	arschr22.52045982	52045982	G	T	LogMid	0.241158	0.121454	0.0589299	0.0393045
22	arschr22.52046282	52046282	C	G	LogMid	0.0530547	0.165696	0.117156	0.157269
22	arschr22.52047235	52047235	A	AT	LogMid	0.0723473	-0.0264041	0.0991615	0.790028
22	arschr22.52047455	52047455	G	A	LogMid	0.241158	0.121454	0.0589299	0.0393045
22	arschr22.52048447	52048447	C	A	LogMid	0.241158	0.121454	0.0589299	0.0393045
22	arschr22.52048637	52048637	T	C	LogMid	0.241158	0.121454	0.0589299	0.0393045
22	arschr22.52048769	52048769	C	T	LogMid	0.0610932	-0.0726894	0.116587	0.532971
22	arschr22.52049313	52049313	T	TTTC	LogMid	0.0610932	-0.0726894	0.116587	0.532971
22	arschr22.52050467	52050467	A	G	LogMid	0.0233119	-0.528369	0.150964	0.00046532
22	arschr22.52051278	52051278	G	C	LogMid	0.241158	0.121454	0.0589299	0.0393045
22	arschr22.52051579	52051579	T	C	LogMid	0.118167	-0.388848	0.0825432	2.46697e-06
22	arschr22.52051909	52051909	G	A	LogMid	0.431672	-0.0778931	0.0560625	0.164712
22	arschr22.52052116	52052116	G	C	LogMid	0.0610932	-0.0726894	0.116587	0.532971
22	arschr22.52052203	52052203	T	C	LogMid	0.190514	-0.257861	0.0656902	8.65802e-05
22	arschr22.52052204	52052204	A	G	LogMid	0.180868	-0.0954378	0.0740721	0.197591
22	arschr22.52052295	52052295	G	A	LogMid	0.110932	-0.00687779	0.0791604	0.930764
22	arschr22.52052310	52052310	G	GA	LogMid	0.492765	-0.0867658	0.0536623	0.105903
22	arschr22.52052313	52052313	AG	A	LogMid	0.492765	-0.0867658	0.0536623	0.105903
22	arschr22.52052793	52052793	A	C	LogMid	0.0289389	0.147363	0.136579	0.280605
22	arschr22.52053467	52053467	C	T	LogMid	0.190514	-0.257861	0.0656902	8.65802e-05
22	arschr22.52053539	52053539	T	G	LogMid	0.190514	-0.257861	0.0656902	8.65802e-05
22	arschr22.52054172	52054172	C	T	LogMid	0.241158	0.121454	0.0589299	0.0393045
22	arschr22.52054272	52054272	A	G	LogMid	0.126206	0.091359	0.0787569	0.246043
22	arschr22.52054503	52054503	T	G	LogMid	0.430064	-0.0846822	0.0561072	0.131224
22	arschr22.52054658	52054658	G	C	LogMid	0.215434	0.175197	0.0600266	0.0035154
22	arschr22.52055285	52055285	T	G	LogMid	0.241158	0.121454	0.0589299	0.0393045
22	arschr22.52055329	52055329	A	G	LogMid	0.284566	0.127278	0.0532593	0.0168586
22	arschr22.52056710	52056710	A	T	LogMid	0.241158	0.121454	0.0589299	0.0393045
22	arschr22.52056800	52056800	G	T	LogMid	0.00321543	0.161906	0.389545	0.677682
22	arschr22.52056841	52056841	T	C	LogMid	0.431672	-0.0778931	0.0560625	0.164712
22	arschr22.52057088	52057088	G	C	LogMid	0.146302	0.107835	0.0714271	0.131116
22	arschr22.52057123	52057123	C	T	LogMid	0.190514	-0.257861	0.0656902	8.65802e-05
22	arschr22.52057254	52057254	A	G	LogMid	0.431672	-0.0778931	0.0560625	0.164712
22	arschr22.52057255	52057255	G	A	LogMid	0.189711	-0.258509	0.0658413	8.62851e-05
22	arschr22.52057865	52057865	A	C	LogMid	0.0900322	-0.26044	0.0875525	0.00293301
22	arschr22.52058025	52058025	A	G	LogMid	0.189711	-0.258509	0.0658413	8.62851e-05
22	arschr22.52058035	52058035	G	A	LogMid	0.241961	0.120714	0.0588551	0.040264
22	arschr22.52058589	52058589	G	A	LogMid	0.189711	-0.258509	0.0658413	8.62851e-05
22	arschr22.52058744	52058744	ACAC	A	LogMid	0.431672	-0.0778931	0.0560625	0.164712
22	arschr22.52059281	52059281	C	A	LogMid	0.0610932	-0.0726894	0.116587	0.532971
22	arschr22.52059631	52059631	G	T	LogMid	0.0610932	-0.0726894	0.116587	0.532971
22	arschr22.52060319	52060319	T	TCTC	LogMid	0.241961	0.120714	0.0588551	0.040264
22	arschr22.52060326	52060326	T	C	LogMid	0.118167	-0.388848	0.0825432	2.46697e-06
22	arschr22.52060412	52060412	G	C	LogMid	0.18328	-0.275662	0.0672538	4.15243e-05
22	arschr22.52060799	52060799	C	T	LogMid	0.110932	-0.00687779	0.0791604	0.930764
22	arschr22.52060905	52060905	G	C	LogMid	0.189711	-0.258509	0.0658413	8.62851e-05
22	arschr22.52061036	52061036	A	G	LogMid	0.189711	-0.258509	0.0658413	8.62851e-05
22	arschr22.52061627	52061627	G	A	LogMid	0.241961	0.120714	0.0588551	0.040264
22	arschr22.52061911	52061911	G	T	LogMid	0.242765	0.125083	0.0588187	0.0334542
22	arschr22.52062017	52062017	T	TC	LogMid	0.241961	0.120714	0.0588551	0.040264
22	arschr22.52062091	52062091	G	A	LogMid	0.241961	0.120714	0.0588551	0.040264
22	arschr22.52062130	52062130	A	G	LogMid	0.301447	0.0778908	0.0544811	0.152807
22	arschr22.52062307	52062307	A	G	LogMid	0.491158	-0.0963209	0.0537097	0.0729149
22	arschr22.52062613	52062613	C	T	LogMid	0.492765	-0.0867658	0.0536623	0.105903
22	arschr22.52062769	52062769	G	T	LogMid	0.492765	-0.0867658	0.0536623	0.105903
22	arschr22.52062999	52062999	G	T	LogMid	0.0152733	0.0106031	0.189137	0.955294
22	arschr22.52063010	52063010	A	G	LogMid	0.189711	-0.258509	0.0658413	8.62851e-05
22	arschr22.52063109	52063109	C	T	LogMid	0.241961	0.120714	0.0588551	0.040264
22	arschr22.52063137	52063137	A	ACT	LogMid	0.180868	-0.0954378	0.0740721	0.197591
22	arschr22.52063606	52063606	A	T	LogMid	0.483923	-0.0616324	0.0538206	0.252149
22	arschr22.52063753	52063753	G	A	LogMid	0.0610932	-0.0726894	0.116587	0.532971
22	arschr22.52064911	52064911	T	C	LogMid	0.0651125	0.317044	0.105456	0.00264351
22	arschr22.52065368	52065368	A	G	LogMid	0.241961	0.120714	0.0588551	0.040264
22	arschr22.52065978	52065978	T	TATTTATCAGTCACCTG	LogMid	0.0514469	0.0565429	0.121744	0.642333
22	arschr22.52066339	52066339	T	C	LogMid	0.241961	0.120714	0.0588551	0.040264
22	arschr22.52066820	52066820	T	C	LogMid	0.241961	0.120714	0.0588551	0.040264
22	arschr22.52066924	52066924	T	G	LogMid	0.241961	0.120714	0.0588551	0.040264
22	arschr22.52067006	52067006	AT	A	LogMid	0.241961	-0.205094	0.0604497	0.000691832
22	arschr22.52067672	52067672	A	G	LogMid	0.241961	-0.205094	0.0604497	0.000691832
22	arschr22.52067784	52067784	T	A	LogMid	0.241961	0.120714	0.0588551	0.040264
22	arschr22.52067809	52067809	T	C	LogMid	0.241961	0.120714	0.0588551	0.040264
22	arschr22.52067946	52067946	C	T	LogMid	0.483923	-0.0616324	0.0538206	0.252149
22	arschr22.52067975	52067975	C	T	LogMid	0.241961	0.120714	0.0588551	0.040264
22	arschr22.52068117	52068117	A	G	LogMid	0.00321543	0.161906	0.389545	0.677682
22	arschr22.52068789	52068789	C	T	LogMid	0.00321543	0.161906	0.389545	0.677682
22	arschr22.52069548	52069548	T	C	LogMid	0.241961	0.120714	0.0588551	0.040264
22	arschr22.52069947	52069947	T	C	LogMid	0.180868	-0.231104	0.067463	0.000613337
22	arschr22.52070008	52070008	G	A	LogMid	0.241961	0.120714	0.0588551	0.040264
22	arschr22.52070241	52070241	G	GC	LogMid	0.110932	-0.00687779	0.0791604	0.930764
22	arschr22.52070374	52070374	C	A	LogMid	0.483923	-0.0616324	0.0538206	0.252149
22	arschr22.52071259	52071259	A	G	LogMid	0.241961	0.120714	0.0588551	0.040264
22	arschr22.52071574	52071574	A	AGCATTCTGTCTCCTC	LogMid	0.241961	0.120714	0.0588551	0.040264
22	arschr22.52071629	52071629	T	C	LogMid	0.241961	0.120714	0.0588551	0.040264
22	arschr22.52071826	52071826	A	G	LogMid	0.0610932	-0.0726894	0.116587	0.532971
22	arschr22.52071993	52071993	G	A	LogMid	0.241961	0.120714	0.0588551	0.040264
22	arschr22.52072465	52072465	A	G	LogMid	0.241961	0.120714	0.0588551	0.040264
22	arschr22.52072536	52072536	A	G	LogMid	0.241961	0.120714	0.0588551	0.040264
22	arschr22.52072789	52072789	T	A	LogMid	0.250804	-0.230047	0.0595004	0.000110494
22	arschr22.52072842	52072842	A	G	LogMid	0.189711	-0.258509	0.0658413	8.62851e-05
22	arschr22.52073017	52073017	C	T	LogMid	0.241961	0.120714	0.0588551	0.040264
22	arschr22.52073460	52073460	A	G	LogMid	0.492765	-0.0867658	0.0536623	0.105903
22	arschr22.52073562	52073562	C	T	LogMid	0.241961	0.120714	0.0588551	0.040264
22	arschr22.52073933	52073933	C	G	LogMid	0.0610932	-0.0726894	0.116587	0.532971
22	arschr22.52074011	52074011	C	G	LogMid	0.0610932	-0.0726894	0.116587	0.532971
22	arschr22.52074031	52074031	CT	C	LogMid	0.0876206	0.173872	0.0887261	0.0500364
22	arschr22.52074205	52074205	C	G	LogMid	0.241961	0.120714	0.0588551	0.040264
22	arschr22.52074431	52074431	G	A	LogMid	0.189711	-0.258509	0.0658413	8.62851e-05
22	arschr22.52074442	52074442	T	C	LogMid	0.0530547	0.165696	0.117156	0.157269
22	arschr22.52074503	52074503	A	G	LogMid	0.492765	-0.0867658	0.0536623	0.105903
22	arschr22.52074586	52074586	T	C	LogMid	0.118167	-0.388848	0.0825432	2.46697e-06
22	arschr22.52074602	52074602	C	T	LogMid	0.241961	0.120714	0.0588551	0.040264
22	arschr22.52074627	52074627	A	G	LogMid	0.492765	-0.0867658	0.0536623	0.105903
22	arschr22.52074932	52074932	T	C	LogMid	0.483923	-0.0616324	0.0538206	0.252149
22	arschr22.52074937	52074937	T	C	LogMid	0.484727	-0.0676055	0.0537893	0.208805
22	arschr22.52074966	52074966	A	G	LogMid	0.241961	-0.205094	0.0604497	0.000691832
22	arschr22.52075000	52075000	C	T	LogMid	0.241961	-0.205094	0.0604497	0.000691832
22	arschr22.52075173	52075173	C	A	LogMid	0.241961	0.120714	0.0588551	0.040264
22	arschr22.52075637	52075637	T	C	LogMid	0.241961	0.120714	0.0588551	0.040264
22	arschr22.52075697	52075697	G	GTA	LogMid	0.483923	-0.0616324	0.0538206	0.252149
22	arschr22.52075749	52075749	T	C	LogMid	0.118167	-0.388848	0.0825432	2.46697e-06
22	arschr22.52075794	52075794	G	GC	LogMid	0.241961	0.120714	0.0588551	0.040264
22	arschr22.52075822	52075822	A	C	LogMid	0.241961	-0.205094	0.0604497	0.000691832
22	arschr22.52075829	52075829	T	C	LogMid	0.241961	0.120714	0.0588551	0.040264
22	arschr22.52075830	52075830	G	A	LogMid	0.241961	0.120714	0.0588551	0.040264
22	arschr22.52075966	52075966	G	T	LogMid	0.241961	0.120714	0.0588551	0.040264
22	arschr22.52076204	52076204	C	A	LogMid	0.241961	-0.205094	0.0604497	0.000691832
22	arschr22.52076216	52076216	C	T	LogMid	0.241961	0.120714	0.0588551	0.040264
22	arschr22.52076302	52076302	G	T	LogMid	0.241961	0.120714	0.0588551	0.040264
22	arschr22.52076327	52076327	T	C	LogMid	0.0209003	-0.248772	0.157077	0.113247
22	arschr22.52076384	52076384	A	AC	LogMid	0.241961	0.120714	0.0588551	0.040264
22	arschr22.52076387	52076387	C	A	LogMid	0.241961	0.120714	0.0588551	0.040264
22	arschr22.52076428	52076428	A	T	LogMid	0.241961	0.120714	0.0588551	0.040264
22	arschr22.52076431	52076431	T	C	LogMid	0.241961	0.120714	0.0588551	0.040264
22	arschr22.52076485	52076485	C	G	LogMid	0.242765	0.113856	0.0589534	0.0534478
22	arschr22.52076673	52076673	T	G	LogMid	0.147106	0.0966525	0.0712347	0.174839
22	arschr22.52076719	52076719	T	TCTC	LogMid	0.241961	0.120714	0.0588551	0.040264
22	arschr22.52076791	52076791	T	C	LogMid	0.241961	-0.205094	0.0604497	0.000691832
22	arschr22.52076833	52076833	T	C	LogMid	0.241961	0.120714	0.0588551	0.040264
22	arschr22.52076837	52076837	A	C	LogMid	0.483923	-0.0616324	0.0538206	0.252149
22	arschr22.52077102	52077102	T	C	LogMid	0.147106	0.0966525	0.0712347	0.174839
22	arschr22.52077441	52077441	T	C	LogMid	0.0426045	0.316829	0.141861	0.0255239
22	arschr22.52077569	52077569	A	G	LogMid	0.241961	0.120714	0.0588551	0.040264
22	arschr22.52077669	52077669	A	G	LogMid	0.241961	0.120714	0.0588551	0.040264
22	arschr22.52077907	52077907	T	C	LogMid	0.241961	0.120714	0.0588551	0.040264
22	arschr22.52078129	52078129	T	C	LogMid	0.0610932	-0.0726894	0.116587	0.532971
22	arschr22.52078355	52078355	T	G	LogMid	0.0884244	0.175635	0.087549	0.044842
22	arschr22.52078362	52078362	A	C	LogMid	0.241961	-0.205094	0.0604497	0.000691832
22	arschr22.52078423	52078423	T	G	LogMid	0.483923	-0.0616324	0.0538206	0.252149
22	arschr22.52078722	52078722	C	CAAGG	LogMid	0.241961	0.120714	0.0588551	0.040264
22	arschr22.52078750	52078750	T	A	LogMid	0.241961	0.120714	0.0588551	0.040264
22	arschr22.52078882	52078882	T	C	LogMid	0.483923	-0.0616324	0.0538206	0.252149
22	arschr22.52078883	52078883	T	C	LogMid	0.241961	0.120714	0.0588551	0.040264
22	arschr22.52078936	52078936	G	C	LogMid	0.483923	-0.0616324	0.0538206	0.252149
22	arschr22.52078937	52078937	T	C	LogMid	0.062701	0.0719787	0.106947	0.500929
22	arschr22.52078938	52078938	A	G	LogMid	0.00321543	0.161906	0.389545	0.677682
22	arschr22.52079250	52079250	A	G	LogMid	0.241961	0.120714	0.0588551	0.040264
22	arschr22.52079395	52079395	A	G	LogMid	0.483923	-0.0616324	0.0538206	0.252149
22	arschr22.52079745	52079745	A	G	LogMid	0.241961	-0.205094	0.0604497	0.000691832
22	arschr22.52079868	52079868	G	C	LogMid	0.483923	-0.0616324	0.0538206	0.252149
22	arschr22.52080024	52080024	A	T	LogMid	0.483923	-0.0616324	0.0538206	0.252149
22	arschr22.52080408	52080408	A	G	LogMid	0.483923	-0.0616324	0.0538206	0.252149
22	arschr22.52080549	52080549	A	G	LogMid	0.241961	0.120714	0.0588551	0.040264
22	arschr22.52080550	52080550	G	GC	LogMid	0.241961	0.120714	0.0588551	0.040264
22	arschr22.52080552	52080552	ATG	A	LogMid	0.241961	0.120714	0.0588551	0.040264
22	arschr22.52080581	52080581	G	T	LogMid	0.241961	-0.205094	0.0604497	0.000691832
22	arschr22.52080646	52080646	G	T	LogMid	0.241961	0.120714	0.0588551	0.040264
22	arschr22.52080847	52080847	G	GAAAGA	LogMid	0.241961	0.120714	0.0588551	0.040264
22	arschr22.52080993	52080993	A	G	LogMid	0.00643087	-0.095961	0.277553	0.729538
22	arschr22.52081038	52081038	C	T	LogMid	0.483923	-0.0616324	0.0538206	0.252149
22	arschr22.52081065	52081065	C	T	LogMid	0.483923	-0.0616324	0.0538206	0.252149
22	arschr22.52081075	52081075	T	C	LogMid	0.0610932	-0.0726894	0.116587	0.532971
22	arschr22.52081242	52081242	T	C	LogMid	0.00321543	0.161906	0.389545	0.677682
22	arschr22.52081487	52081487	C	G	LogMid	0.483923	-0.0616324	0.0538206	0.252149
22	arschr22.52082105	52082105	A	G	LogMid	0.0610932	-0.0726894	0.116587	0.532971
22	arschr22.52082179	52082179	T	C	LogMid	0.212219	0.173085	0.0603292	0.00411762
22	arschr22.52082249	52082249	G	C	LogMid	0.241961	-0.205094	0.0604497	0.000691832
22	arschr22.52082428	52082428	C	A	LogMid	0.110932	-0.00687779	0.0791604	0.930764
22	arschr22.52082440	52082440	T	C	LogMid	0.241961	0.120714	0.0588551	0.040264
22	arschr22.52082810	52082810	T	C	LogMid	0.0610932	-0.0726894	0.116587	0.532971
22	arschr22.52084078	52084078	T	C	LogMid	0.241961	-0.205094	0.0604497	0.000691832
22	arschr22.52084218	52084218	G	A	LogMid	0.483923	-0.0616324	0.0538206	0.252149
22	arschr22.52084219	52084219	G	A	LogMid	0.147106	0.0966525	0.0712347	0.174839
22	arschr22.52084434	52084434	A	G	LogMid	0.483923	-0.0616324	0.0538206	0.252149
22	arschr22.52084710	52084710	G	T	LogMid	0.483923	-0.0616324	0.0538206	0.252149
22	arschr22.52084712	52084712	C	G	LogMid	0.483923	-0.0616324	0.0538206	0.252149
22	arschr22.52084835	52084835	G	A	LogMid	0.241961	-0.205094	0.0604497	0.000691832
22	arschr22.52084946	52084946	C	T	LogMid	0.0610932	-0.0726894	0.116587	0.532971
22	arschr22.52085050	52085050	G	A	LogMid	0.0610932	-0.0726894	0.116587	0.532971
22	arschr22.52085083	52085083	C	A	LogMid	0.0651125	0.317044	0.105456	0.00264351
22	arschr22.52085121	52085121	T	C	LogMid	0.241961	-0.205094	0.0604497	0.000691832
22	arschr22.52085161	52085161	T	C	LogMid	0.241961	0.120714	0.0588551	0.040264
22	arschr22.52085212	52085212	C	G	LogMid	0.484727	-0.0676055	0.0537893	0.208805
22	arschr22.52085319	52085319	T	C	LogMid	0.483923	-0.0616324	0.0538206	0.252149
22	arschr22.52085423	52085423	G	A	LogMid	0.483923	-0.0616324	0.0538206	0.252149
22	arschr22.52085577	52085577	A	G	LogMid	0.241961	-0.205094	0.0604497	0.000691832
22	arschr22.52085721	52085721	A	G	LogMid	0.241961	-0.205094	0.0604497	0.000691832
22	arschr22.52085953	52085953	T	G	LogMid	0.483923	-0.0616324	0.0538206	0.252149
22	arschr22.52086086	52086086	T	C	LogMid	0.0434084	-0.0794165	0.112803	0.481415
22	arschr22.52086095	52086095	G	T	LogMid	0.241961	0.120714	0.0588551	0.040264
22	arschr22.52086625	52086625	G	C	LogMid	0.484727	-0.0676055	0.0537893	0.208805
22	arschr22.52087430	52087430	G	T	LogMid	0.484727	-0.0676055	0.0537893	0.208805
22	arschr22.52087598	52087598	G	A	LogMid	0.484727	-0.0676055	0.0537893	0.208805
22	arschr22.52087717	52087717	C	G	LogMid	0.484727	-0.0676055	0.0537893	0.208805
22	arschr22.52088315	52088315	T	C	LogMid	0.110932	-0.00687779	0.0791604	0.930764
22	arschr22.52088934	52088934	A	G	LogMid	0.00321543	0.161906	0.389545	0.677682
22	arschr22.52089041	52089041	C	A	LogMid	0.484727	-0.0676055	0.0537893	0.208805
22	arschr22.52089571	52089571	A	C	LogMid	0.0610932	-0.0726894	0.116587	0.532971
22	arschr22.52090067	52090067	A	C	LogMid	0.210611	0.178109	0.0604027	0.0031912
22	arschr22.52090230	52090230	A	G	LogMid	0.324759	0.156146	0.0565737	0.00577941
22	arschr22.52090571	52090571	T	C	LogMid	0.569132	-0.0128032	0.0539782	0.812508
22	arschr22.52091119	52091119	A	G	LogMid	0.0610932	-0.0726894	0.116587	0.532971
22	arschr22.52091991	52091991	T	C	LogMid	0.326367	0.151357	0.0564337	0.00731776
22	arschr22.52092039	52092039	A	C	LogMid	0.118167	-0.388848	0.0825432	2.46697e-06
22	arschr22.52092823	52092823	T	C	LogMid	0.238746	0.109867	0.0594796	0.0647279
22	arschr22.52093390	52093390	A	G	LogMid	0.0120579	0.0354239	0.204969	0.862789
22	arschr22.52093423	52093423	C	G	LogMid	0.0651125	0.317044	0.105456	0.00264351
22	arschr22.52094196	52094196	A	G	LogMid	0.211415	0.181333	0.0604366	0.00269643
22	arschr22.52094291	52094291	C	G	LogMid	0.567524	-0.0189025	0.0538793	0.725716
22	arschr22.52094480	52094480	T	C	LogMid	0.242765	-0.200341	0.0604529	0.00091968
22	arschr22.52094481	52094481	A	G	LogMid	0.0900322	-0.26044	0.0875525	0.00293301
22	arschr22.52095173	52095173	C	G	LogMid	0.325563	0.158219	0.056471	0.00508216
22	arschr22.52095458	52095458	C	T	LogMid	0.325563	0.158219	0.056471	0.00508216
22	arschr22.52095959	52095959	T	C	LogMid	0.114148	-0.000184567	0.0776409	0.998103
22	arschr22.52096050	52096050	T	C	LogMid	0.325563	0.158219	0.056471	0.00508216
22	arschr22.52096396	52096396	C	T	LogMid	0.118167	-0.388848	0.0825432	2.46697e-06
22	arschr22.52096407	52096407	G	T	LogMid	0.0635048	0.0857948	0.106254	0.419408
22	arschr22.52096661	52096661	A	G	LogMid	0.00321543	0.23598	0.389591	0.544705
22	arschr22.52096699	52096699	C	T	LogMid	0.146302	0.107835	0.0714271	0.131116
22	arschr22.52096705	52096705	G	T	LogMid	0.568328	-0.0151134	0.0538842	0.779109
22	arschr22.52097013	52097013	C	G	LogMid	0.242765	-0.200341	0.0604529	0.00091968
22	arschr22.52097720	52097720	T	G	LogMid	0.0120579	0.0354239	0.204969	0.862789
22	arschr22.52097950	52097950	A	G	LogMid	0.325563	0.158219	0.056471	0.00508216
22	arschr22.52098047	52098047	A	G	LogMid	0.181672	-0.225027	0.0674432	0.000848256
22	arschr22.52098235	52098235	A	G	LogMid	0.325563	0.158219	0.056471	0.00508216
22	arschr22.52098401	52098401	A	G	LogMid	0.146302	0.107835	0.0714271	0.131116
22	arschr22.52098428	52098428	A	G	LogMid	0.181672	-0.225027	0.0674432	0.000848256
22	arschr22.52098744	52098744	T	C	LogMid	0.0401929	0.104116	0.11668	0.372219
22	arschr22.52099318	52099318	A	G	LogMid	0.325563	0.158219	0.056471	0.00508216
22	arschr22.52099409	52099409	T	C	LogMid	0.325563	0.158219	0.056471	0.00508216
22	arschr22.52100359	52100359	A	G	LogMid	0.0610932	-0.0726894	0.116587	0.532971
22	arschr22.52100407	52100407	C	T	LogMid	0.181672	-0.225027	0.0674432	0.000848256
22	arschr22.52100631	52100631	A	G	LogMid	0.325563	0.158219	0.056471	0.00508216
22	arschr22.52101308	52101308	A	G	LogMid	0.181672	-0.225027	0.0674432	0.000848256
22	arschr22.52101872	52101872	C	A	LogMid	0.242765	-0.200341	0.0604529	0.00091968
22	arschr22.52102805	52102805	T	C	LogMid	0.568328	-0.0151134	0.0538842	0.779109
22	arschr22.52103020	52103020	C	T	LogMid	0.568328	-0.0151134	0.0538842	0.779109
22	arschr22.52103123	52103123	C	G	LogMid	0.568328	-0.0151134	0.0538842	0.779109
22	arschr22.52103162	52103162	T	A	LogMid	0.568328	-0.0151134	0.0538842	0.779109
22	arschr22.52103498	52103498	G	A	LogMid	0.569132	-0.0155126	0.0539976	0.773895
22	arschr22.52104235	52104235	G	A	LogMid	0.569132	-0.0155126	0.0539976	0.773895
22	arschr22.52104310	52104310	G	A	LogMid	0.057074	0.165824	0.109711	0.130671
22	arschr22.52105455	52105455	G	A	LogMid	0.127814	0.0778537	0.0754295	0.302007
22	arschr22.52105541	52105541	T	G	LogMid	0.212219	0.174351	0.0602734	0.00381976
22	arschr22.52105634	52105634	A	G	LogMid	0.0233119	-0.528369	0.150964	0.00046532
22	arschr22.52106100	52106100	C	A	LogMid	0.0297428	-0.190819	0.133582	0.153154
22	arschr22.52106101	52106101	A	G	LogMid	0.0176849	-0.230794	0.172496	0.180907
22	arschr22.52106159	52106159	T	G	LogMid	0.028135	-0.367665	0.137452	0.00747616
22	arschr22.52106205	52106205	T	G	LogMid	0.028135	-0.367665	0.137452	0.00747616
22	arschr22.52106325	52106325	G	A	LogMid	0.028135	-0.367665	0.137452	0.00747616
22	arschr22.52106361	52106361	A	G	LogMid	0.028135	-0.367665	0.137452	0.00747616
22	arschr22.52106540	52106540	C	T	LogMid	0.028135	-0.367665	0.137452	0.00747616
22	arschr22.52106595	52106595	T	C	LogMid	0.028135	-0.367665	0.137452	0.00747616
22	arschr22.52106638	52106638	G	T	LogMid	0.028135	-0.367665	0.137452	0.00747616
22	arschr22.52106767	52106767	G	T	LogMid	0.0120579	-0.122954	0.204602	0.547878
22	arschr22.52106865	52106865	C	T	LogMid	0.028135	-0.367665	0.137452	0.00747616
22	arschr22.52106873	52106873	G	A	LogMid	0.028135	-0.367665	0.137452	0.00747616
22	arschr22.52106970	52106970	T	C	LogMid	0.028135	-0.367665	0.137452	0.00747616
22	arschr22.52107135	52107135	G	T	LogMid	0.028135	-0.367665	0.137452	0.00747616
22	arschr22.52107151	52107151	A	G	LogMid	0.028135	-0.367665	0.137452	0.00747616
22	arschr22.52107200	52107200	T	C	LogMid	0.028135	-0.367665	0.137452	0.00747616
22	arschr22.52107303	52107303	G	A	LogMid	0.028135	-0.367665	0.137452	0.00747616
22	arschr22.52107376	52107376	C	T	LogMid	0.028135	-0.367665	0.137452	0.00747616
22	arschr22.52107391	52107391	T	C	LogMid	0.0530547	0.165696	0.117156	0.157269
22	arschr22.52107392	52107392	GTA	G	LogMid	0.028135	-0.367665	0.137452	0.00747616
22	arschr22.52107560	52107560	A	G	LogMid	0.00482315	0.178236	0.31926	0.576654
22	arschr22.52107653	52107653	C	T	LogMid	0.028135	-0.367665	0.137452	0.00747616
22	arschr22.52107678	52107678	C	T	LogMid	0.028135	-0.367665	0.137452	0.00747616
22	arschr22.52107752	52107752	T	C	LogMid	0.028135	-0.367665	0.137452	0.00747616
22	arschr22.52107757	52107757	A	G	LogMid	0.028135	-0.367665	0.137452	0.00747616
22	arschr22.52107795	52107795	A	C	LogMid	0.028135	-0.367665	0.137452	0.00747616
22	arschr22.52107931	52107931	T	C	LogMid	0.028135	-0.367665	0.137452	0.00747616
22	arschr22.52107933	52107933	T	C	LogMid	0.028135	-0.367665	0.137452	0.00747616
22	arschr22.52107934	52107934	T	A	LogMid	0.028135	-0.367665	0.137452	0.00747616
22	arschr22.52107935	52107935	T	TAAGAGACCC	LogMid	0.028135	-0.367665	0.137452	0.00747616
22	arschr22.52107970	52107970	T	C	LogMid	0.0530547	0.165696	0.117156	0.157269
22	arschr22.52108026	52108026	T	C	LogMid	0.028135	-0.367665	0.137452	0.00747616
22	arschr22.52108027	52108027	C	G	LogMid	0.0554662	0.153909	0.113649	0.175656
22	arschr22.52108140	52108140	A	G	LogMid	0.231511	0.1524	0.0575055	0.00804479
22	arschr22.52108165	52108165	C	G	LogMid	0.231511	0.1524	0.0575055	0.00804479
22	arschr22.52108282	52108282	T	G	LogMid	0.347267	0.0749416	0.0501879	0.135379
22	arschr22.52108442	52108442	C	T	LogMid	0.028135	-0.367665	0.137452	0.00747616
22	arschr22.52108826	52108826	C	G	LogMid	0.028135	-0.367665	0.137452	0.00747616
22	arschr22.52109100	52109100	C	T	LogMid	0.028135	-0.367665	0.137452	0.00747616
22	arschr22.52109222	52109222	TAATAAAATAATTA	T	LogMid	0.028135	-0.367665	0.137452	0.00747616
22	arschr22.52109299	52109299	G	C	LogMid	0.028135	-0.367665	0.137452	0.00747616
22	arschr22.52109306	52109306	A	G	LogMid	0.028135	-0.367665	0.137452	0.00747616
22	arschr22.52109317	52109317	A	G	LogMid	0.028135	-0.367665	0.137452	0.00747616
22	arschr22.52109612	52109612	A	C	LogMid	0.0675241	-0.0474043	0.108405	0.661903
22	arschr22.52109664	52109664	A	G	LogMid	0.028135	-0.367665	0.137452	0.00747616
22	arschr22.52109807	52109807	C	A	LogMid	0.028135	-0.367665	0.137452	0.00747616
22	arschr22.52109845	52109845	A	G	LogMid	0.028135	-0.367665	0.137452	0.00747616
22	arschr22.52109935	52109935	A	G	LogMid	0.028135	-0.367665	0.137452	0.00747616
22	arschr22.52110031	52110031	C	A	LogMid	0.028135	-0.367665	0.137452	0.00747616
22	arschr22.52110150	52110150	G	A	LogMid	0.028135	-0.367665	0.137452	0.00747616
22	arschr22.52110237	52110237	G	C	LogMid	0.028135	-0.367665	0.137452	0.00747616
22	arschr22.52110330	52110330	C	T	LogMid	0.0562701	-0.320659	0.100708	0.00145235
22	arschr22.52110339	52110339	T	C	LogMid	0.028135	-0.367665	0.137452	0.00747616
22	arschr22.52110420	52110420	A	G	LogMid	0.028135	-0.367665	0.137452	0.00747616
22	arschr22.52110609	52110609	G	C	LogMid	0.028135	-0.367665	0.137452	0.00747616
22	arschr22.52110610	52110610	A	C	LogMid	0.028135	-0.367665	0.137452	0.00747616
22	arschr22.52110651	52110651	C	A	LogMid	0.416399	0.0618336	0.0507738	0.223291
22	arschr22.52111548	52111548	T	TA	LogMid	0.348071	0.0705027	0.0500594	0.159019
22	arschr22.52111608	52111608	G	A	LogMid	0.028135	-0.367665	0.137452	0.00747616
22	arschr22.52111634	52111634	T	C	LogMid	0.028135	-0.367665	0.137452	0.00747616
22	arschr22.52111748	52111748	C	T	LogMid	0.028135	-0.367665	0.137452	0.00747616
22	arschr22.52112073	52112073	C	T	LogMid	0.348071	0.0705027	0.0500594	0.159019
22	arschr22.52112234	52112234	A	G	LogMid	0.144695	0.0941346	0.0712819	0.186636
22	arschr22.52112236	52112236	CAAG	C	LogMid	0.028135	-0.227961	0.13694	0.0959778
22	arschr22.52112316	52112316	A	T	LogMid	0.028135	-0.367665	0.137452	0.00747616
22	arschr22.52112331	52112331	G	A	LogMid	0.028135	-0.367665	0.137452	0.00747616
22	arschr22.52112354	52112354	AACT	A	LogMid	0.028135	-0.367665	0.137452	0.00747616
22	arschr22.52112404	52112404	C	T	LogMid	0.028135	-0.367665	0.137452	0.00747616
22	arschr22.52112468	52112468	T	C	LogMid	0.028135	-0.367665	0.137452	0.00747616
22	arschr22.52112696	52112696	A	G	LogMid	0.0160772	-0.300666	0.180592	0.0959344
22	arschr22.52112780	52112780	A	AGT	LogMid	0.348071	0.0705027	0.0500594	0.159019
22	arschr22.52112923	52112923	G	C	LogMid	0.028135	-0.367665	0.137452	0.00747616
22	arschr22.52112942	52112942	G	C	LogMid	0.348875	0.0693436	0.0499377	0.164954
22	arschr22.52113515	52113515	T	C	LogMid	0.028135	-0.227961	0.13694	0.0959778
22	arschr22.52113960	52113960	C	A	LogMid	0.028135	-0.367665	0.137452	0.00747616
22	arschr22.52114428	52114428	C	T	LogMid	0.348875	0.0693436	0.0499377	0.164954
22	arschr22.52115280	52115280	G	A	LogMid	0.144695	0.0941346	0.0712819	0.186636
22	arschr22.52115385	52115385	T	G	LogMid	0.028135	-0.367665	0.137452	0.00747616
22	arschr22.52115397	52115397	C	T	LogMid	0.346463	0.0698112	0.0499659	0.16236
22	arschr22.52115628	52115628	T	C	LogMid	0.144695	0.0941346	0.0712819	0.186636
22	arschr22.52115932	52115932	T	C	LogMid	0.346463	0.0698112	0.0499659	0.16236
22	arschr22.52116030	52116030	T	C	LogMid	0.028135	-0.367665	0.137452	0.00747616
22	arschr22.52116047	52116047	G	A	LogMid	0.0289389	-0.227341	0.134979	0.0921305
22	arschr22.52116349	52116349	A	G	LogMid	0.028135	-0.227961	0.13694	0.0959778
22	arschr22.52116386	52116386	T	C	LogMid	0.0699357	0.309454	0.101131	0.00221377
22	arschr22.52116622	52116622	A	G	LogMid	0.028135	-0.367665	0.137452	0.00747616
22	arschr22.52116626	52116626	A	G	LogMid	0.028135	-0.367665	0.137452	0.00747616
22	arschr22.52116700	52116700	CATGA	C	LogMid	0.068328	-0.0480137	0.107576	0.655365
22	arschr22.52116701	52116701	G	C	LogMid	0.068328	-0.0480137	0.107576	0.655365
22	arschr22.52116820	52116820	A	G	LogMid	0.0530547	0.165696	0.117156	0.157269
22	arschr22.52117117	52117117	G	C	LogMid	0.0747588	0.100908	0.0952481	0.289406
22	arschr22.52117422	52117422	A	G	LogMid	0.346463	0.0698112	0.0499659	0.16236
22	arschr22.52117447	52117447	G	A	LogMid	0.167203	0.0754959	0.0661563	0.253797
22	arschr22.52117520	52117520	T	C	LogMid	0.0530547	0.165696	0.117156	0.157269
22	arschr22.52117630	52117630	T	C	LogMid	0.438907	-0.0441549	0.0567573	0.436593
22	arschr22.52117632	52117632	A	G	LogMid	0.0217042	-0.0237788	0.158271	0.880574
22	arschr22.52117711	52117711	C	T	LogMid	0.0562701	-0.320659	0.100708	0.00145235
22	arschr22.52117728	52117728	A	G	LogMid	0.0779743	-0.25596	0.0886555	0.00388773
22	arschr22.52117731	52117731	G	A	LogMid	0.0779743	-0.25596	0.0886555	0.00388773
22	arschr22.52117760	52117760	G	GT	LogMid	0.0980707	0.0769926	0.0844443	0.361897
22	arschr22.52117800	52117800	T	C	LogMid	0.167203	0.00526695	0.0673383	0.937656
22	arschr22.52117811	52117811	A	G	LogMid	0.0562701	-0.320659	0.100708	0.00145235
22	arschr22.52117926	52117926	G	A	LogMid	0.0980707	0.127575	0.0839519	0.128605
22	arschr22.52118114	52118114	C	CT	LogMid	0.0498392	-0.234833	0.107266	0.0285786
22	arschr22.52118237	52118237	T	C	LogMid	0.028135	-0.227961	0.13694	0.0959778
22	arschr22.52118374	52118374	C	T	LogMid	0.028135	-0.227961	0.13694	0.0959778
22	arschr22.52118463	52118463	CAGTTATAATAAT	C	LogMid	0.0233119	-0.528369	0.150964	0.00046532
22	arschr22.52118493	52118493	G	A	LogMid	0.0699357	0.309454	0.101131	0.00221377
22	arschr22.52118687	52118687	C	T	LogMid	0.028135	-0.367665	0.137452	0.00747616
22	arschr22.52118718	52118718	T	C	LogMid	0.0586817	0.170873	0.109748	0.119482
22	arschr22.52118806	52118806	G	A	LogMid	0.0699357	0.309454	0.101131	0.00221377
22	arschr22.52118847	52118847	C	A	LogMid	0.0699357	0.309454	0.101131	0.00221377
22	arschr22.52119047	52119047	A	C	LogMid	0.0498392	-0.234833	0.107266	0.0285786
22	arschr22.52119070	52119070	T	C	LogMid	0.0699357	0.309454	0.101131	0.00221377
22	arschr22.52119133	52119133	G	A	LogMid	0.0699357	0.309454	0.101131	0.00221377
22	arschr22.52119250	52119250	TG	T	LogMid	0.0699357	0.309454	0.101131	0.00221377
22	arschr22.52119417	52119417	A	G	LogMid	0.0699357	0.309454	0.101131	0.00221377
22	arschr22.52119434	52119434	G	A	LogMid	0.0699357	0.309454	0.101131	0.00221377
22	arschr22.52119517	52119517	T	C	LogMid	0.0699357	0.309454	0.101131	0.00221377
22	arschr22.52119524	52119524	T	A	LogMid	0.0699357	0.309454	0.101131	0.00221377
22	arschr22.52119583	52119583	G	A	LogMid	0.0699357	0.309454	0.101131	0.00221377
22	arschr22.52119613	52119613	C	A	LogMid	0.0699357	0.309454	0.101131	0.00221377
22	arschr22.52119616	52119616	C	G	LogMid	0.0699357	0.309454	0.101131	0.00221377
22	arschr22.52119655	52119655	G	GA	LogMid	0.0699357	0.309454	0.101131	0.00221377
22	arschr22.52119808	52119808	A	G	LogMid	0.0699357	0.309454	0.101131	0.00221377
22	arschr22.52119855	52119855	T	C	LogMid	0.00723473	0.115379	0.262142	0.659837
22	arschr22.52119864	52119864	C	A	LogMid	0.0699357	0.309454	0.101131	0.00221377
22	arschr22.52120040	52120040	G	A	LogMid	0.0699357	0.309454	0.101131	0.00221377
22	arschr22.52120091	52120091	T	C	LogMid	0.0217042	-0.0237788	0.158271	0.880574
22	arschr22.52120121	52120121	T	C	LogMid	0.0699357	0.309454	0.101131	0.00221377
22	arschr22.52120347	52120347	A	G	LogMid	0.0699357	0.309454	0.101131	0.00221377
22	arschr22.52120379	52120379	T	C	LogMid	0.0699357	0.309454	0.101131	0.00221377
22	arschr22.52120561	52120561	A	G	LogMid	0.0699357	0.309454	0.101131	0.00221377
22	arschr22.52120712	52120712	T	C	LogMid	0.0699357	0.309454	0.101131	0.00221377
22	arschr22.52120770	52120770	C	T	LogMid	0.0699357	0.309454	0.101131	0.00221377
22	arschr22.52120955	52120955	A	G	LogMid	0.0554662	0.153909	0.113649	0.175656
22	arschr22.52121044	52121044	T	G	LogMid	0.0498392	-0.234833	0.107266	0.0285786
22	arschr22.52121170	52121170	A	G	LogMid	0.0498392	-0.234833	0.107266	0.0285786
22	arschr22.52121287	52121287	C	A	LogMid	0.0426045	0.316829	0.141861	0.0255239
22	arschr22.52121291	52121291	C	A	LogMid	0.0426045	0.316829	0.141861	0.0255239
22	arschr22.52121340	52121340	T	C	LogMid	0.0217042	-0.0237788	0.158271	0.880574
22	arschr22.52121528	52121528	C	T	LogMid	0.0699357	0.309454	0.101131	0.00221377
22	arschr22.52121538	52121538	G	T	LogMid	0.0699357	0.309454	0.101131	0.00221377
22	arschr22.52121588	52121588	A	G	LogMid	0.0699357	0.309454	0.101131	0.00221377
22	arschr22.52121641	52121641	A	G	LogMid	0.00723473	0.115379	0.262142	0.659837
22	arschr22.52121831	52121831	C	T	LogMid	0.0699357	0.309454	0.101131	0.00221377
22	arschr22.52121894	52121894	G	C	LogMid	0.0699357	0.309454	0.101131	0.00221377
22	arschr22.52121903	52121903	T	C	LogMid	0.00723473	0.115379	0.262142	0.659837
22	arschr22.52121942	52121942	G	T	LogMid	0.0699357	0.309454	0.101131	0.00221377
22	arschr22.52122017	52122017	C	CAGA	LogMid	0.0699357	0.309454	0.101131	0.00221377
22	arschr22.52122132	52122132	T	G	LogMid	0.0699357	0.309454	0.101131	0.00221377
22	arschr22.52122655	52122655	C	G	LogMid	0.0699357	0.309454	0.101131	0.00221377
22	arschr22.52122687	52122687	G	A	LogMid	0.0699357	0.309454	0.101131	0.00221377
22	arschr22.52122723	52122723	C	T	LogMid	0.0699357	0.309454	0.101131	0.00221377
22	arschr22.52122727	52122727	T	C	LogMid	0.028135	-0.227961	0.13694	0.0959778
22	arschr22.52122950	52122950	G	T	LogMid	0.0699357	0.309454	0.101131	0.00221377
22	arschr22.52122965	52122965	G	A	LogMid	0.305466	0.137853	0.0523911	0.00850786
22	arschr22.52123008	52123008	T	C	LogMid	0.0699357	0.309454	0.101131	0.00221377
22	arschr22.52123062	52123062	T	A	LogMid	0.0651125	0.317044	0.105456	0.00264351
22	arschr22.52123082	52123082	T	C	LogMid	0.0699357	0.309454	0.101131	0.00221377
22	arschr22.52123115	52123115	C	T	LogMid	0.0699357	0.309454	0.101131	0.00221377
22	arschr22.52123226	52123226	T	C	LogMid	0.0699357	0.309454	0.101131	0.00221377
22	arschr22.52123468	52123468	T	C	LogMid	0.0699357	0.309454	0.101131	0.00221377
22	arschr22.52123543	52123543	A	C	LogMid	0.0699357	0.309454	0.101131	0.00221377
22	arschr22.52123559	52123559	C	T	LogMid	0.0699357	0.309454	0.101131	0.00221377
22	arschr22.52123560	52123560	C	T	LogMid	0.0699357	0.309454	0.101131	0.00221377
22	arschr22.52123895	52123895	A	G	LogMid	0.0699357	0.309454	0.101131	0.00221377
22	arschr22.52124120	52124120	T	C	LogMid	0.0699357	0.309454	0.101131	0.00221377
22	arschr22.52124322	52124322	T	G	LogMid	0.028135	-0.367665	0.137452	0.00747616
22	arschr22.52124457	52124457	C	T	LogMid	0.0699357	0.309454	0.101131	0.00221377
22	arschr22.52124599	52124599	C	T	LogMid	0.0699357	0.309454	0.101131	0.00221377
22	arschr22.52124650	52124650	T	TC	LogMid	0.028135	-0.367665	0.137452	0.00747616
22	arschr22.52124942	52124942	A	G	LogMid	0.0699357	0.309454	0.101131	0.00221377
22	arschr22.52125027	52125027	A	G	LogMid	0.144695	0.0941346	0.0712819	0.186636
22	arschr22.52126043	52126043	T	C	LogMid	0.0699357	0.309454	0.101131	0.00221377
22	arschr22.52126072	52126072	T	A	LogMid	0.0699357	0.309454	0.101131	0.00221377
22	arschr22.52126113	52126113	T	A	LogMid	0.028135	-0.227961	0.13694	0.0959778
22	arschr22.52126378	52126378	T	G	LogMid	0.0152733	0.0106031	0.189137	0.955294
22	arschr22.52126788	52126788	C	A	LogMid	0.0699357	0.309454	0.101131	0.00221377
22	arschr22.52127083	52127083	T	C	LogMid	0.0699357	0.309454	0.101131	0.00221377
22	arschr22.52127188	52127188	TA	T	LogMid	0.0699357	0.309454	0.101131	0.00221377
22	arschr22.52128387	52128387	G	C	LogMid	0.0699357	0.309454	0.101131	0.00221377
22	arschr22.52128733	52128733	A	C	LogMid	0.0699357	0.309454	0.101131	0.00221377
22	arschr22.52128933	52128933	T	C	LogMid	0.118167	-0.388848	0.0825432	2.46697e-06
22	arschr22.52129003	52129003	C	A	LogMid	0.0699357	0.309454	0.101131	0.00221377
22	arschr22.52129129	52129129	A	G	LogMid	0.0152733	0.0106031	0.189137	0.955294
22	arschr22.52129357	52129357	G	A	LogMid	0.0699357	0.309454	0.101131	0.00221377
22	arschr22.52129396	52129396	T	A	LogMid	0.028135	-0.367665	0.137452	0.00747616
22	arschr22.52129495	52129495	G	A	LogMid	0.0699357	0.309454	0.101131	0.00221377
22	arschr22.52130543	52130543	C	T	LogMid	0.356109	0.0738626	0.0500502	0.140006
22	arschr22.52130694	52130694	A	G	LogMid	0.028135	-0.227961	0.13694	0.0959778
22	arschr22.52130703	52130703	A	G	LogMid	0.0699357	0.309454	0.101131	0.00221377
22	arschr22.52131308	52131308	C	A	LogMid	0.144695	0.0941346	0.0712819	0.186636
22	arschr22.52131723	52131723	A	G	LogMid	0.0803859	-0.222417	0.0925393	0.0162395
22	arschr22.52132130	52132130	A	G	LogMid	0.00723473	0.115379	0.262142	0.659837
22	arschr22.52132143	52132143	C	T	LogMid	0.0699357	0.309454	0.101131	0.00221377
22	arschr22.52132175	52132175	C	G	LogMid	0.0699357	0.309454	0.101131	0.00221377
22	arschr22.52132295	52132295	G	A	LogMid	0.0699357	0.309454	0.101131	0.00221377
22	arschr22.52132533	52132533	C	T	LogMid	0.0699357	0.309454	0.101131	0.00221377
22	arschr22.52132568	52132568	G	A	LogMid	0.0699357	0.309454	0.101131	0.00221377
22	arschr22.52132709	52132709	A	G	LogMid	0.0699357	0.309454	0.101131	0.00221377
22	arschr22.52133423	52133423	C	A	LogMid	0.00723473	0.115379	0.262142	0.659837
22	arschr22.52133673	52133673	G	C	LogMid	0.168006	0.126492	0.064801	0.0509367
22	arschr22.52134054	52134054	A	G	LogMid	0.0980707	-0.000882178	0.0810848	0.991319
22	arschr22.52134449	52134449	G	A	LogMid	0.00723473	0.115379	0.262142	0.659837
22	arschr22.52134489	52134489	A	G	LogMid	0.144695	0.0941346	0.0712819	0.186636
22	arschr22.52134675	52134675	T	C	LogMid	0.0152733	0.0106031	0.189137	0.955294
22	arschr22.52134711	52134711	A	G	LogMid	0.0699357	0.309454	0.101131	0.00221377
22	arschr22.52135151	52135151	G	C	LogMid	0.144695	0.0941346	0.0712819	0.186636
22	arschr22.52135198	52135198	C	T	LogMid	0.0699357	0.309454	0.101131	0.00221377
22	arschr22.52135303	52135303	G	C	LogMid	0.211415	0.0393838	0.0599469	0.511195
22	arschr22.52135457	52135457	A	T	LogMid	0.0699357	0.309454	0.101131	0.00221377
22	arschr22.52135952	52135952	A	C	LogMid	0.0699357	0.309454	0.101131	0.00221377
22	arschr22.52135953	52135953	A	C	LogMid	0.0699357	0.309454	0.101131	0.00221377
22	arschr22.52135954	52135954	C	A	LogMid	0.242765	0.0614602	0.0578069	0.287692
22	arschr22.52136094	52136094	G	A	LogMid	0.356109	0.0738626	0.0500502	0.140006
22	arschr22.52136149	52136149	T	TATATCTGA	LogMid	0.028135	-0.367665	0.137452	0.00747616
22	arschr22.52136262	52136262	C	G	LogMid	0.028135	-0.367665	0.137452	0.00747616
22	arschr22.52136400	52136400	A	G	LogMid	0.0618971	0.12073	0.106369	0.256372
22	arschr22.52136437	52136437	T	C	LogMid	0.062701	0.112894	0.104475	0.27988
22	arschr22.52136652	52136652	A	C	LogMid	0.0434084	-0.249538	0.114111	0.0287569
22	arschr22.52136792	52136792	G	A	LogMid	0.356109	0.0738626	0.0500502	0.140006
22	arschr22.52137384	52137384	C	G	LogMid	0.0152733	0.0106031	0.189137	0.955294
22	arschr22.52137475	52137475	A	T	LogMid	0.085209	0.248241	0.0901373	0.00588659
22	arschr22.52137704	52137704	A	G	LogMid	0.0675241	-0.0474043	0.108405	0.661903
22	arschr22.52137734	52137734	G	A	LogMid	0.085209	0.248241	0.0901373	0.00588659
22	arschr22.52137882	52137882	C	A	LogMid	0.085209	0.248241	0.0901373	0.00588659
22	arschr22.52137981	52137981	A	T	LogMid	0.144695	0.0941346	0.0712819	0.186636
22	arschr22.52138287	52138287	G	A	LogMid	0.085209	0.248241	0.0901373	0.00588659
22	arschr22.52138364	52138364	T	C	LogMid	0.00723473	0.115379	0.262142	0.659837
22	arschr22.52138923	52138923	T	G	LogMid	0.00723473	0.115379	0.262142	0.659837
22	arschr22.52139822	52139822	T	A	LogMid	0.085209	0.248241	0.0901373	0.00588659
22	arschr22.52140148	52140148	G	A	LogMid	0.0618971	0.12073	0.106369	0.256372
22	arschr22.52140304	52140304	T	C	LogMid	0.0289389	0.147363	0.136579	0.280605
22	arschr22.52141125	52141125	A	G	LogMid	0.0586817	0.170873	0.109748	0.119482
22	arschr22.52141236	52141236	TG	T	LogMid	0.085209	0.248241	0.0901373	0.00588659
22	arschr22.52141412	52141412	G	C	LogMid	0.028135	-0.227961	0.13694	0.0959778
22	arschr22.52141515	52141515	T	C	LogMid	0.028135	-0.367665	0.137452	0.00747616
22	arschr22.52141652	52141652	A	G	LogMid	0.085209	0.248241	0.0901373	0.00588659
22	arschr22.52141655	52141655	C	A	LogMid	0.085209	0.248241	0.0901373	0.00588659
22	arschr22.52141870	52141870	A	G	LogMid	0.085209	0.248241	0.0901373	0.00588659
22	arschr22.52141980	52141980	C	T	LogMid	0.028135	-0.367665	0.137452	0.00747616
22	arschr22.52142334	52142334	A	G	LogMid	0.085209	0.248241	0.0901373	0.00588659
22	arschr22.52142359	52142359	C	G	LogMid	0.085209	0.248241	0.0901373	0.00588659
22	arschr22.52142643	52142643	C	T	LogMid	0.144695	0.0941346	0.0712819	0.186636
22	arschr22.52142954	52142954	G	C	LogMid	0.028135	-0.227961	0.13694	0.0959778
22	arschr22.52142994	52142994	T	A	LogMid	0.028135	-0.367665	0.137452	0.00747616
22	arschr22.52143138	52143138	G	A	LogMid	0.028135	-0.367665	0.137452	0.00747616
22	arschr22.52143164	52143164	G	A	LogMid	0.356109	0.0738626	0.0500502	0.140006
22	arschr22.52143166	52143166	A	G	LogMid	0.028135	-0.227961	0.13694	0.0959778
22	arschr22.52143266	52143266	C	G	LogMid	0.085209	0.248241	0.0901373	0.00588659
22	arschr22.52143365	52143365	C	T	LogMid	0.028135	-0.367665	0.137452	0.00747616
22	arschr22.52143367	52143367	T	C	LogMid	0.085209	0.248241	0.0901373	0.00588659
22	arschr22.52143437	52143437	T	C	LogMid	0.085209	0.248241	0.0901373	0.00588659
22	arschr22.52143453	52143453	T	C	LogMid	0.085209	0.248241	0.0901373	0.00588659
22	arschr22.52143465	52143465	T	C	LogMid	0.085209	0.248241	0.0901373	0.00588659
22	arschr22.52143471	52143471	C	G	LogMid	0.085209	0.248241	0.0901373	0.00588659
22	arschr22.52143478	52143478	T	C	LogMid	0.085209	0.248241	0.0901373	0.00588659
22	arschr22.52143504	52143504	G	A	LogMid	0.085209	0.248241	0.0901373	0.00588659
22	arschr22.52143505	52143505	T	C	LogMid	0.085209	0.248241	0.0901373	0.00588659
22	arschr22.52143532	52143532	A	G	LogMid	0.085209	0.248241	0.0901373	0.00588659
22	arschr22.52143753	52143753	T	C	LogMid	0.085209	0.248241	0.0901373	0.00588659
22	arschr22.52143785	52143785	T	C	LogMid	0.085209	0.248241	0.0901373	0.00588659
22	arschr22.52143916	52143916	A	G	LogMid	0.085209	0.248241	0.0901373	0.00588659
22	arschr22.52144172	52144172	A	G	LogMid	0.085209	0.248241	0.0901373	0.00588659
22	arschr22.52144245	52144245	A	G	LogMid	0.028135	-0.367665	0.137452	0.00747616
22	arschr22.52144843	52144843	C	T	LogMid	0.356109	0.0738626	0.0500502	0.140006
22	arschr22.52144883	52144883	C	G	LogMid	0.085209	0.248241	0.0901373	0.00588659
22	arschr22.52145066	52145066	G	A	LogMid	0.028135	-0.367665	0.137452	0.00747616
22	arschr22.52145199	52145199	A	G	LogMid	0.113344	0.0687101	0.0787002	0.382629
22	arschr22.52145231	52145231	G	A	LogMid	0.356109	0.0738626	0.0500502	0.140006
22	arschr22.52145826	52145826	A	G	LogMid	0.085209	0.248241	0.0901373	0.00588659
22	arschr22.52145877	52145877	T	C	LogMid	0.0932476	0.121258	0.0861121	0.159088
22	arschr22.52146227	52146227	A	G	LogMid	0.028135	-0.367665	0.137452	0.00747616
22	arschr22.52146393	52146393	G	A	LogMid	0.085209	0.248241	0.0901373	0.00588659
22	arschr22.52146663	52146663	C	T	LogMid	0.085209	0.248241	0.0901373	0.00588659
22	arschr22.52146804	52146804	T	C	LogMid	0.0450161	0.0463697	0.136165	0.733449
22	arschr22.52146814	52146814	T	C	LogMid	0.172026	0.0319038	0.0652585	0.624924
22	arschr22.52147337	52147337	G	A	LogMid	0.085209	0.248241	0.0901373	0.00588659
22	arschr22.52147377	52147377	A	G	LogMid	0.028135	-0.367665	0.137452	0.00747616
22	arschr22.52148109	52148109	A	G	LogMid	0.0675241	-0.0474043	0.108405	0.661903
22	arschr22.52148360	52148360	G	T	LogMid	0.085209	0.248241	0.0901373	0.00588659
22	arschr22.52148365	52148365	A	C	LogMid	0.327974	0.127646	0.0510675	0.0124352
22	arschr22.52148595	52148595	A	C	LogMid	0.085209	0.248241	0.0901373	0.00588659
22	arschr22.52149473	52149473	T	C	LogMid	0.0233119	-0.528369	0.150964	0.00046532
22	arschr22.52149603	52149603	A	G	LogMid	0.028135	-0.227961	0.13694	0.0959778
22	arschr22.52149691	52149691	G	A	LogMid	0.085209	0.248241	0.0901373	0.00588659
22	arschr22.52149758	52149758	C	T	LogMid	0.32717	0.129308	0.051228	0.011597
22	arschr22.52149999	52149999	C	T	LogMid	0.085209	0.248241	0.0901373	0.00588659
22	arschr22.52150331	52150331	T	C	LogMid	0.0699357	0.115436	0.0979897	0.238782
22	arschr22.52150344	52150344	G	A	LogMid	0.144695	0.0941346	0.0712819	0.186636
22	arschr22.52150599	52150599	C	T	LogMid	0.356109	0.0738626	0.0500502	0.140006
22	arschr22.52150806	52150806	T	C	LogMid	0.085209	0.248241	0.0901373	0.00588659
22	arschr22.52150979	52150979	A	G	LogMid	0.085209	0.248241	0.0901373	0.00588659
22	arschr22.52151114	52151114	A	G	LogMid	0.085209	0.248241	0.0901373	0.00588659
22	arschr22.52151189	52151189	C	A	LogMid	0.028135	-0.367665	0.137452	0.00747616
22	arschr22.52151199	52151199	C	A	LogMid	0.0699357	0.115436	0.0979897	0.238782
22	arschr22.52151424	52151424	A	C	LogMid	0.085209	0.248241	0.0901373	0.00588659
22	arschr22.52151435	52151435	T	A	LogMid	0.085209	0.248241	0.0901373	0.00588659
22	arschr22.52151671	52151671	AAG	A	LogMid	0.085209	0.248241	0.0901373	0.00588659
22	arschr22.52152435	52152435	G	A	LogMid	0.085209	0.248241	0.0901373	0.00588659
22	arschr22.52152436	52152436	C	T	LogMid	0.0651125	0.317044	0.105456	0.00264351
22	arschr22.52152496	52152496	C	T	LogMid	0.085209	0.248241	0.0901373	0.00588659
22	arschr22.52152895	52152895	C	T	LogMid	0.085209	0.248241	0.0901373	0.00588659
22	arschr22.52153333	52153333	C	G	LogMid	0.085209	0.248241	0.0901373	0.00588659
22	arschr22.52153982	52153982	T	C	LogMid	0.085209	0.248241	0.0901373	0.00588659
22	arschr22.52154468	52154468	T	C	LogMid	0.356109	0.0738626	0.0500502	0.140006
22	arschr22.52154516	52154516	C	T	LogMid	0.085209	0.248241	0.0901373	0.00588659
22	arschr22.52155146	52155146	T	C	LogMid	0.085209	0.248241	0.0901373	0.00588659
22	arschr22.52155978	52155978	A	G	LogMid	0.0233119	-0.528369	0.150964	0.00046532
22	arschr22.52156303	52156303	T	C	LogMid	0.00723473	0.115379	0.262142	0.659837
22	arschr22.52156412	52156412	T	C	LogMid	0.085209	0.248241	0.0901373	0.00588659
22	arschr22.52156980	52156980	T	G	LogMid	0.085209	0.248241	0.0901373	0.00588659
22	arschr22.52157240	52157240	T	C	LogMid	0.0233119	-0.528369	0.150964	0.00046532
22	arschr22.52157645	52157645	T	C	LogMid	0.085209	0.248241	0.0901373	0.00588659
22	arschr22.52157776	52157776	A	ATTGT	LogMid	0.028135	-0.367665	0.137452	0.00747616
22	arschr22.52157839	52157839	G	A	LogMid	0.085209	0.248241	0.0901373	0.00588659
22	arschr22.52157928	52157928	C	G	LogMid	0.085209	0.248241	0.0901373	0.00588659
22	arschr22.52157946	52157946	C	CT	LogMid	0.028135	-0.227961	0.13694	0.0959778
22	arschr22.52158533	52158533	G	A	LogMid	0.483119	0.110844	0.0529577	0.036343
22	arschr22.52158624	52158624	T	C	LogMid	0.085209	0.248241	0.0901373	0.00588659
22	arschr22.52158631	52158631	T	G	LogMid	0.0353698	-0.27067	0.123378	0.0282485
22	arschr22.52159720	52159720	G	A	LogMid	0.0618971	0.12073	0.106369	0.256372
22	arschr22.52160179	52160179	T	C	LogMid	0.229904	0.163771	0.0577651	0.00458086
22	arschr22.52160478	52160478	T	C	LogMid	0.144695	0.0941346	0.0712819	0.186636
22	arschr22.52161242	52161242	T	C	LogMid	0.144695	0.0941346	0.0712819	0.186636
22	arschr22.52162113	52162113	C	A	LogMid	0.085209	0.248241	0.0901373	0.00588659
22	arschr22.52162203	52162203	A	G	LogMid	0.085209	0.248241	0.0901373	0.00588659
22	arschr22.52162415	52162415	A	G	LogMid	0.085209	0.248241	0.0901373	0.00588659
22	arschr22.52162495	52162495	A	G	LogMid	0.144695	0.0941346	0.0712819	0.186636
22	arschr22.52162951	52162951	A	G	LogMid	0.085209	0.248241	0.0901373	0.00588659
22	arschr22.52163386	52163386	G	A	LogMid	0.0675241	-0.0474043	0.108405	0.661903
22	arschr22.52163516	52163516	T	C	LogMid	0.0176849	0.0534335	0.170034	0.753329
22	arschr22.52163538	52163538	GGCGCCTCGCCCCGGACCACGCGGGCCGGGAGCGCGC	G	LogMid	0.0233119	-0.528369	0.150964	0.00046532
22	arschr22.52163705	52163705	A	C	LogMid	0.0819936	0.237517	0.0921341	0.00993881
22	arschr22.52163830	52163830	G	GCGGCCGCGCCCC	LogMid	0.00723473	0.115379	0.262142	0.659837
22	arschr22.52164162	52164162	G	C	LogMid	0.00803859	0.0830948	0.24795	0.73753
22	arschr22.52164469	52164469	C	G	LogMid	0.0651125	0.317044	0.105456	0.00264351
22	arschr22.52164606	52164606	TA	T	LogMid	0.0618971	0.12073	0.106369	0.256372
22	arschr22.52164627	52164627	A	G	LogMid	0.0819936	0.237517	0.0921341	0.00993881
22	arschr22.52165076	52165076	G	A	LogMid	0.144695	0.0941346	0.0712819	0.186636
22	arschr22.52165191	52165191	G	T	LogMid	0.0819936	0.237517	0.0921341	0.00993881
22	arschr22.52165293	52165293	C	G	LogMid	0.0618971	0.12073	0.106369	0.256372
22	arschr22.52165337	52165337	TC	T	LogMid	0.0361736	-0.270264	0.122166	0.0269485
22	arschr22.52165588	52165588	G	C	LogMid	0.0819936	0.237517	0.0921341	0.00993881
22	arschr22.52165965	52165965	T	C	LogMid	0.0715434	-0.0171723	0.104399	0.869348
22	arschr22.52166236	52166236	G	A	LogMid	0.0819936	0.237517	0.0921341	0.00993881
22	arschr22.52166546	52166546	A	G	LogMid	0.00803859	0.0830948	0.24795	0.73753
22	arschr22.52166701	52166701	T	G	LogMid	0.0361736	-0.270264	0.122166	0.0269485
22	arschr22.52166737	52166737	T	C	LogMid	0.028135	-0.227961	0.13694	0.0959778
22	arschr22.52166760	52166760	A	G	LogMid	0.0618971	0.12073	0.106369	0.256372
22	arschr22.52166880	52166880	G	T	LogMid	0.0819936	0.237517	0.0921341	0.00993881
22	arschr22.52168034	52168034	A	G	LogMid	0.144695	0.0941346	0.0712819	0.186636
22	arschr22.52168764	52168764	G	A	LogMid	0.0819936	0.237517	0.0921341	0.00993881
22	arschr22.52169101	52169101	A	C	LogMid	0.0618971	0.12073	0.106369	0.256372
22	arschr22.52169231	52169231	C	T	LogMid	0.352894	0.0678629	0.0502157	0.176559
22	arschr22.52169298	52169298	G	A	LogMid	0.352894	0.0678629	0.0502157	0.176559
22	arschr22.52169496	52169496	A	G	LogMid	0.0819936	0.237517	0.0921341	0.00993881
22	arschr22.52169599	52169599	A	G	LogMid	0.144695	0.0941346	0.0712819	0.186636
22	arschr22.52169675	52169675	T	G	LogMid	0.0819936	0.237517	0.0921341	0.00993881
22	arschr22.52169717	52169717	C	T	LogMid	0.143891	0.189132	0.0699524	0.00685678
22	arschr22.52169811	52169811	C	T	LogMid	0.143891	0.189132	0.0699524	0.00685678
22	arschr22.52169841	52169841	A	AT	LogMid	0.0819936	0.237517	0.0921341	0.00993881
22	arschr22.52169973	52169973	T	C	LogMid	0.0530547	0.165696	0.117156	0.157269
22	arschr22.52170099	52170099	A	G	LogMid	0.0819936	0.237517	0.0921341	0.00993881
22	arschr22.52170221	52170221	T	C	LogMid	0.0651125	0.317044	0.105456	0.00264351
22	arschr22.52170239	52170239	T	C	LogMid	0.0819936	0.237517	0.0921341	0.00993881
22	arschr22.52170270	52170270	C	G	LogMid	0.028135	-0.227961	0.13694	0.0959778
22	arschr22.52170315	52170315	G	T	LogMid	0.144695	0.0941346	0.0712819	0.186636
22	arschr22.52170402	52170402	T	C	LogMid	0.0618971	0.12073	0.106369	0.256372
22	arschr22.52170500	52170500	C	CTTCT	LogMid	0.0819936	0.237517	0.0921341	0.00993881
22	arschr22.52170548	52170548	G	A	LogMid	0.144695	0.0941346	0.0712819	0.186636
22	arschr22.52170727	52170727	T	G	LogMid	0.0819936	0.237517	0.0921341	0.00993881
22	arschr22.52171284	52171284	C	A	LogMid	0.0900322	-0.0107175	0.0849325	0.899582
22	arschr22.52171573	52171573	C	T	LogMid	0.0819936	0.237517	0.0921341	0.00993881
22	arschr22.52171782	52171782	A	G	LogMid	0.0618971	0.12073	0.106369	0.256372
22	arschr22.52172103	52172103	G	T	LogMid	0.0819936	0.237517	0.0921341	0.00993881
22	arschr22.52172178	52172178	A	G	LogMid	0.0651125	0.317044	0.105456	0.00264351
22	arschr22.52172480	52172480	T	C	LogMid	0.028135	-0.367665	0.137452	0.00747616
22	arschr22.52172720	52172720	A	G	LogMid	0.028135	-0.367665	0.137452	0.00747616
22	arschr22.52173049	52173049	A	G	LogMid	0.0819936	0.237517	0.0921341	0.00993881
22	arschr22.52173341	52173341	C	T	LogMid	0.352894	0.0678629	0.0502157	0.176559
22	arschr22.52173375	52173375	C	T	LogMid	0.143891	0.189132	0.0699524	0.00685678
22	arschr22.52173890	52173890	C	G	LogMid	0.028135	-0.367665	0.137452	0.00747616
22	arschr22.52174017	52174017	G	A	LogMid	0.0819936	0.237517	0.0921341	0.00993881
22	arschr22.52174113	52174113	T	G	LogMid	0.028135	-0.227961	0.13694	0.0959778
22	arschr22.52174183	52174183	T	A	LogMid	0.0618971	0.12073	0.106369	0.256372
22	arschr22.52174298	52174298	T	C	LogMid	0.0819936	0.237517	0.0921341	0.00993881
22	arschr22.52174391	52174391	C	T	LogMid	0.028135	-0.227961	0.13694	0.0959778
22	arschr22.52174444	52174444	A	G	LogMid	0.0819936	0.237517	0.0921341	0.00993881
22	arschr22.52175019	52175019	C	T	LogMid	0.028135	-0.367665	0.137452	0.00747616
22	arschr22.52175353	52175353	A	T	LogMid	0.0361736	-0.270264	0.122166	0.0269485
22	arschr22.52175662	52175662	A	ACTAGACTG	LogMid	0.0618971	0.12073	0.106369	0.256372
22	arschr22.52175772	52175772	G	A	LogMid	0.028135	-0.227961	0.13694	0.0959778
22	arschr22.52177476	52177476	GCACC	G	LogMid	0.0530547	0.165696	0.117156	0.157269
22	arschr22.52177550	52177550	T	C	LogMid	0.0209003	-0.248772	0.157077	0.113247
22	arschr22.52177551	52177551	A	G	LogMid	0.143891	0.189132	0.0699524	0.00685678
22	arschr22.52177772	52177772	G	T	LogMid	0.0819936	0.237517	0.0921341	0.00993881
22	arschr22.52177778	52177778	T	G	LogMid	0.0361736	-0.270264	0.122166	0.0269485
22	arschr22.52177807	52177807	CA	C	LogMid	0.0819936	0.237517	0.0921341	0.00993881
22	arschr22.52177898	52177898	T	C	LogMid	0.0803859	-0.222417	0.0925393	0.0162395
22	arschr22.52178227	52178227	A	C	LogMid	0.0361736	-0.270264	0.122166	0.0269485
22	arschr22.52178364	52178364	G	A	LogMid	0.0819936	0.237517	0.0921341	0.00993881
22	arschr22.52178446	52178446	G	T	LogMid	0.0819936	0.237517	0.0921341	0.00993881
22	arschr22.52178875	52178875	A	T	LogMid	0.144695	0.0941346	0.0712819	0.186636
22	arschr22.52179044	52179044	C	CT	LogMid	0.352894	0.0678629	0.0502157	0.176559
22	arschr22.52179228	52179228	T	C	LogMid	0.143891	0.189132	0.0699524	0.00685678
22	arschr22.52179288	52179288	A	AGTTACTCTAGTTTTATAGCATATTTCAGTGTTTGGTAAAGTAAATTCTAATTCATTATCTTTATTTTTCACAACTTT	LogMid	0.028135	-0.367665	0.137452	0.00747616
22	arschr22.52179572	52179572	A	T	LogMid	0.028135	-0.227961	0.13694	0.0959778
22	arschr22.52179781	52179781	T	C	LogMid	0.144695	0.0941346	0.0712819	0.186636
22	arschr22.52179830	52179830	A	G	LogMid	0.028135	-0.227961	0.13694	0.0959778
22	arschr22.52180387	52180387	A	T	LogMid	0.00401929	-0.223767	0.347461	0.519572
22	arschr22.52180400	52180400	C	T	LogMid	0.0819936	0.237517	0.0921341	0.00993881
22	arschr22.52180438	52180438	A	T	LogMid	0.0618971	0.12073	0.106369	0.256372
22	arschr22.52180576	52180576	T	C	LogMid	0.0819936	0.237517	0.0921341	0.00993881
22	arschr22.52180712	52180712	A	T	LogMid	0.0651125	0.317044	0.105456	0.00264351
22	arschr22.52180714	52180714	GT	G	LogMid	0.0618971	0.12073	0.106369	0.256372
22	arschr22.52180723	52180723	T	A	LogMid	0.0819936	0.237517	0.0921341	0.00993881
22	arschr22.52180852	52180852	C	T	LogMid	0.028135	-0.227961	0.13694	0.0959778
22	arschr22.52181392	52181392	C	A	LogMid	0.0819936	0.237517	0.0921341	0.00993881
22	arschr22.52181833	52181833	T	C	LogMid	0.0819936	0.237517	0.0921341	0.00993881
22	arschr22.52182207	52182207	G	A	LogMid	0.028135	-0.367665	0.137452	0.00747616
22	arschr22.52182217	52182217	C	A	LogMid	0.352894	0.0678629	0.0502157	0.176559
22	arschr22.52182222	52182222	T	A	LogMid	0.0819936	0.237517	0.0921341	0.00993881
22	arschr22.52182371	52182371	C	G	LogMid	0.0819936	0.237517	0.0921341	0.00993881
22	arschr22.52182569	52182569	G	A	LogMid	0.0819936	0.237517	0.0921341	0.00993881
22	arschr22.52182570	52182570	A	G	LogMid	0.0819936	0.237517	0.0921341	0.00993881
22	arschr22.52183099	52183099	C	G	LogMid	0.00803859	0.0830948	0.24795	0.73753
22	arschr22.52183235	52183235	G	T	LogMid	0.0361736	-0.270264	0.122166	0.0269485
22	arschr22.52183246	52183246	A	G	LogMid	0.0361736	-0.270264	0.122166	0.0269485
22	arschr22.52183390	52183390	G	T	LogMid	0.0819936	0.237517	0.0921341	0.00993881
22	arschr22.52183637	52183637	C	G	LogMid	0.0819936	0.237517	0.0921341	0.00993881
22	arschr22.52183805	52183805	G	T	LogMid	0.00803859	0.0830948	0.24795	0.73753
22	arschr22.52183819	52183819	A	G	LogMid	0.00803859	0.0830948	0.24795	0.73753
22	arschr22.52184278	52184278	G	A	LogMid	0.0819936	0.237517	0.0921341	0.00993881
22	arschr22.52184421	52184421	A	G	LogMid	0.0361736	-0.270264	0.122166	0.0269485
22	arschr22.52184422	52184422	T	G	LogMid	0.0361736	-0.270264	0.122166	0.0269485
22	arschr22.52184574	52184574	A	C	LogMid	0.0819936	0.237517	0.0921341	0.00993881
22	arschr22.52184877	52184877	A	G	LogMid	0.028135	-0.227961	0.13694	0.0959778
22	arschr22.52185351	52185351	A	T	LogMid	0.0618971	0.12073	0.106369	0.256372
22	arschr22.52185509	52185509	G	A	LogMid	0.0819936	0.237517	0.0921341	0.00993881
22	arschr22.52186004	52186004	T	C	LogMid	0.0819936	0.237517	0.0921341	0.00993881
22	arschr22.52186013	52186013	G	A	LogMid	0.0819936	0.237517	0.0921341	0.00993881
22	arschr22.52186674	52186674	C	G	LogMid	0.144695	0.0941346	0.0712819	0.186636
22	arschr22.52186786	52186786	A	AT	LogMid	0.0836013	0.215897	0.0912418	0.0179716
22	arschr22.52186794	52186794	A	ATAAG	LogMid	0.0618971	0.12073	0.106369	0.256372
22	arschr22.52187042	52187042	A	G	LogMid	0.028135	-0.227961	0.13694	0.0959778
22	arschr22.52187503	52187503	A	G	LogMid	0.0618971	0.12073	0.106369	0.256372
22	arschr22.52187954	52187954	C	A	LogMid	0.0819936	0.237517	0.0921341	0.00993881
22	arschr22.52188041	52188041	G	T	LogMid	0.00803859	0.0830948	0.24795	0.73753
22	arschr22.52188175	52188175	A	G	LogMid	0.028135	-0.227961	0.13694	0.0959778
22	arschr22.52188221	52188221	T	C	LogMid	0.00803859	0.0830948	0.24795	0.73753
22	arschr22.52188281	52188281	G	A	LogMid	0.028135	-0.367665	0.137452	0.00747616
22	arschr22.52188428	52188428	C	T	LogMid	0.028135	-0.227961	0.13694	0.0959778
22	arschr22.52188630	52188630	C	G	LogMid	0.143891	0.189132	0.0699524	0.00685678
22	arschr22.52188839	52188839	T	G	LogMid	0.0819936	0.237517	0.0921341	0.00993881
22	arschr22.52188973	52188973	T	G	LogMid	0.0450161	0.0463697	0.136165	0.733449
22	arschr22.52189454	52189454	A	G	LogMid	0.00803859	0.0830948	0.24795	0.73753
22	arschr22.52189557	52189557	T	C	LogMid	0.0819936	0.237517	0.0921341	0.00993881
22	arschr22.52189610	52189610	G	A	LogMid	0.483119	0.110844	0.0529577	0.036343
22	arschr22.52189673	52189673	A	G	LogMid	0.144695	0.0941346	0.0712819	0.186636
22	arschr22.52190472	52190472	A	G	LogMid	0.00803859	0.0830948	0.24795	0.73753
22	arschr22.52191096	52191096	T	C	LogMid	0.028135	-0.227961	0.13694	0.0959778
22	arschr22.52191135	52191135	A	G	LogMid	0.0618971	0.12073	0.106369	0.256372
22	arschr22.52191212	52191212	C	T	LogMid	0.0819936	0.237517	0.0921341	0.00993881
22	arschr22.52191217	52191217	C	T	LogMid	0.143891	0.189132	0.0699524	0.00685678
22	arschr22.52191273	52191273	T	C	LogMid	0.0819936	0.237517	0.0921341	0.00993881
22	arschr22.52191301	52191301	C	T	LogMid	0.0618971	0.12073	0.106369	0.256372
22	arschr22.52192147	52192147	A	G	LogMid	0.0819936	0.237517	0.0921341	0.00993881
22	arschr22.52193600	52193600	A	G	LogMid	0.352894	0.0678629	0.0502157	0.176559
22	arschr22.52194548	52194548	T	C	LogMid	0.0618971	0.12073	0.106369	0.256372
22	arschr22.52194840	52194840	G	A	LogMid	0.0819936	0.237517	0.0921341	0.00993881
22	arschr22.52194841	52194841	A	G	LogMid	0.0819936	0.237517	0.0921341	0.00993881
22	arschr22.52195236	52195236	T	A	LogMid	0.143891	0.189132	0.0699524	0.00685678
22	arschr22.52195570	52195570	G	C	LogMid	0.0819936	0.237517	0.0921341	0.00993881
22	arschr22.52195952	52195952	A	G	LogMid	0.028135	-0.227961	0.13694	0.0959778
22	arschr22.52196300	52196300	C	G	LogMid	0.483119	0.110844	0.0529577	0.036343
22	arschr22.52196406	52196406	A	AT	LogMid	0.110129	0.0545177	0.0799916	0.495528
22	arschr22.52196531	52196531	C	T	LogMid	0.0819936	0.237517	0.0921341	0.00993881
22	arschr22.52196653	52196653	G	A	LogMid	0.0819936	0.237517	0.0921341	0.00993881
22	arschr22.52196655	52196655	C	T	LogMid	0.0819936	0.237517	0.0921341	0.00993881
22	arschr22.52197063	52197063	T	A	LogMid	0.0618971	0.12073	0.106369	0.256372
22	arschr22.52197180	52197180	G	A	LogMid	0.0819936	0.237517	0.0921341	0.00993881
22	arschr22.52197185	52197185	T	C	LogMid	0.144695	0.0941346	0.0712819	0.186636
22	arschr22.52197273	52197273	T	TA	LogMid	0.0819936	0.237517	0.0921341	0.00993881
22	arschr22.52197837	52197837	T	C	LogMid	0.0819936	0.237517	0.0921341	0.00993881
22	arschr22.52197953	52197953	C	T	LogMid	0.0618971	0.12073	0.106369	0.256372
22	arschr22.52198230	52198230	C	T	LogMid	0.00803859	0.0830948	0.24795	0.73753
22	arschr22.52198243	52198243	G	A	LogMid	0.0361736	-0.270264	0.122166	0.0269485
22	arschr22.52198763	52198763	T	C	LogMid	0.0819936	0.237517	0.0921341	0.00993881
22	arschr22.52198904	52198904	G	A	LogMid	0.352894	0.0678629	0.0502157	0.176559
22	arschr22.52198968	52198968	G	A	LogMid	0.0819936	0.237517	0.0921341	0.00993881
22	arschr22.52199010	52199010	C	T	LogMid	0.0819936	0.237517	0.0921341	0.00993881
22	arschr22.52199159	52199159	GT	G	LogMid	0.0819936	0.237517	0.0921341	0.00993881
22	arschr22.52199189	52199189	T	C	LogMid	0.0819936	0.237517	0.0921341	0.00993881
22	arschr22.52199534	52199534	G	A	LogMid	0.352894	0.0678629	0.0502157	0.176559
22	arschr22.52199664	52199664	T	C	LogMid	0.0152733	0.0106031	0.189137	0.955294
22	arschr22.52199936	52199936	C	T	LogMid	0.0819936	0.237517	0.0921341	0.00993881
22	arschr22.52200160	52200160	GT	G	LogMid	0.0819936	0.237517	0.0921341	0.00993881
22	arschr22.52200332	52200332	C	T	LogMid	0.0819936	0.237517	0.0921341	0.00993881
22	arschr22.52200350	52200350	G	A	LogMid	0.0819936	0.237517	0.0921341	0.00993881
22	arschr22.52200517	52200517	G	A	LogMid	0.00803859	0.0830948	0.24795	0.73753
22	arschr22.52200529	52200529	C	T	LogMid	0.0819936	0.237517	0.0921341	0.00993881
22	arschr22.52201440	52201440	A	G	LogMid	0.0819936	0.237517	0.0921341	0.00993881
22	arschr22.52201494	52201494	G	A	LogMid	0.0819936	0.237517	0.0921341	0.00993881
22	arschr22.52201679	52201679	G	T	LogMid	0.0819936	0.237517	0.0921341	0.00993881
22	arschr22.52201961	52201961	C	T	LogMid	0.0610932	0.1222	0.107262	0.25459
22	arschr22.52202198	52202198	T	C	LogMid	0.0819936	0.237517	0.0921341	0.00993881
22	arschr22.52202219	52202219	T	C	LogMid	0.0819936	0.237517	0.0921341	0.00993881
22	arschr22.52203188	52203188	C	A	LogMid	0.0361736	-0.270264	0.122166	0.0269485
22	arschr22.52203297	52203297	A	G	LogMid	0.0819936	0.237517	0.0921341	0.00993881
22	arschr22.52203380	52203380	A	T	LogMid	0.0819936	0.237517	0.0921341	0.00993881
22	arschr22.52203388	52203388	A	C	LogMid	0.0819936	0.237517	0.0921341	0.00993881
22	arschr22.52203417	52203417	T	C	LogMid	0.0289389	-0.221254	0.135184	0.101695
22	arschr22.52203433	52203433	A	G	LogMid	0.144695	0.0941346	0.0712819	0.186636
22	arschr22.52203531	52203531	G	A	LogMid	0.0819936	0.237517	0.0921341	0.00993881
[truncated: 10,591 more rows]

## Sheet: S7
Chr	SNP	bp	A1	A2	Phenotype	Freq	β	SE	P-value
[truncated: 11,736 more rows]

[truncated: 10 more sheets: S8, S9, S10, S11, S12, S13, S14, S15, S16, S17]
